# Supplementary material for: Automated pipeline for operant behavior phenotyping for high-throughput data management, processing, and visualization
Source: NPP Digit Psychiatry Neurosci. 2025 Oct 24;3:25. doi: 10.1038/s44277-025-00046-9 (PMC12624926; doi:10.1038/s44277-025-00046-9)
Supplement: Supplementary file 2 — Supplemental File 2 [file 44277_2025_46_MOESM2_ESM.xlsx]

## Sheet: GEToperant output
Filename	C:\Users\Scrips Research Inst\George Lab Dropbox\George_Lab\Experiments\DataStream\DataSource\raw_files\new_files\computer_D\MTF134DC21HSOXYLGA04	MTF134DC21HSOXYLGA04	MTF134DC21HSOXYLGA04	MTF134DC21HSOXYLGA04	MTF134DC21HSOXYLGA04	MTF134DC21HSOXYLGA04	MTF134DC21HSOXYLGA04	MTF134DC21HSOXYLGA04	MTF134DC21HSOXYLGA04	MTF134DC21HSOXYLGA04	MTF134DC21HSOXYLGA04	MTF134DC21HSOXYLGA04	MTF134DC21HSOXYLGA04	MTF134DC21HSOXYLGA04	MTF134DC21HSOXYLGA04	MTF134DC21HSOXYLGA04
Start Date	2023-11-02	2023-11-02	2023-11-02	2023-11-02	2023-11-02	2023-11-02	2023-11-02	2023-11-02	2023-11-02	2023-11-02	2023-11-02	2023-11-02	2023-11-02	2023-11-02	2023-11-02	2023-11-02
End Date	2023-11-03	2023-11-03	2023-11-03	2023-11-03	2023-11-03	2023-11-03	2023-11-03	2023-11-03	2023-11-03	2023-11-03	2023-11-03	2023-11-03	2023-11-03	2023-11-03	2023-11-03	2023-11-03
Subject	M2181	M2154	M2155	M2156	M2157	M2158	M2159	M2160	M2161	M2162	M2163	M2164	M2165	M2166	M2167	M2168
Experiment	0	0	0	0	0	0	0	0	0	0	0	0	0	0	0	0
Group	0	0	0	0	0	0	0	0	0	0	0	0	0	0	0	0
Box	1	2	3	4	5	6	7	8	9	10	11	12	13	14	15	16
Start Time	15:17:12	15:17:16	15:17:19	15:17:22	15:17:24	15:17:26	15:17:29	15:17:31	15:17:33	15:17:35	15:17:38	15:17:41	15:17:43	15:17:45	15:17:47	15:17:50
End Time	3:22:32	3:22:32	3:22:32	3:22:32	3:22:33	3:22:33	3:22:33	3:22:33	3:22:33	3:22:33	3:22:33	3:22:33	3:22:33	3:22:33	3:22:33	3:22:33
MSN	OXYGWAS 12h	OXYGWAS 12h	OXYGWAS 12h	OXYGWAS 12h	OXYGWAS 12h	OXYGWAS 12h	OXYGWAS 12h	OXYGWAS 12h	OXYGWAS 12h	OXYGWAS 12h	OXYGWAS 12h	OXYGWAS 12h	OXYGWAS 12h	OXYGWAS 12h	OXYGWAS 12h	OXYGWAS 12h
FR	0	0	0	0	0	0	0	0	0	0	0	0	0	0	0	0
Active Lever Presses	26	41	30	18	16	5	22	39	6	104	40	78	1	33	9	3
Inactive Lever Presses	9	13	21	3	2	0	4	15	1	10	8	16	1	19	1	0
Reward	23	32	23	16	14	5	18	34	6	61	27	50	1	25	6	3
Active 1	2350	8438	1	6037	2452	24855	2130	1668	6169	7585	13156	957	16676	26654	2970	29533
Active 2	4395	8489	2918	6148	30791	30249	4639	3781	18079	7598	13164	10368	0	26790	2975	29588
Active 3	12791	9253	8011	12492	30863	30270	12219	3797	30760	7601	13897	13197	0	26800	15413	29624
Active 4	14599	9253	8092	13597	30881	30991	12224	3827	30781	7603	13897	15323	0	26888	15418	0
Active 5	14952	9268	8770	13633	31350	43169	12288	3865	31989	7603	13951	15351	0	31651	22852	0
Active 6	14964	9273	8780	17180	38437	0	14881	5495	38956	7672	15275	15354	0	31695	24535	0
Active 7	15105	11097	13040	17207	38481	0	17383	6321	0	7672	15280	16083	0	31803	24912	0
Active 8	16101	11099	15766	19509	38507	0	18812	6843	0	7673	16228	16092	0	31890	24919	0
Active 9	17221	11186	21147	20968	38557	0	18826	8544	0	7678	16754	16116	0	32390	31493	0
Active 10	20474	12562	21158	31888	39841	0	20674	8601	0	7681	16758	16117	0	32412	0	0
Active 11	26245	13814	22551	31981	40139	0	21202	9496	0	7766	17188	16741	0	32968	0	0
Active 12	28644	15406	22553	33678	40142	0	21331	9913	0	7788	17746	17297	0	33902	0	0
Active 13	30994	16534	22776	33685	40782	0	21331	11097	0	7810	17789	17748	0	33920	0	0
Active 14	31103	16555	23290	35009	41620	0	21506	11587	0	7847	18212	18173	0	34581	0	0
Active 15	32584	18194	23434	35072	41871	0	25342	12508	0	9453	18214	18860	0	34590	0	0
Active 16	33350	19541	23445	35434	42383	0	25614	13355	0	9461	18554	19420	0	35089	0	0
Active 17	33351	20515	23446	35435	0	0	31330	14606	0	9854	19528	20316	0	35511	0	0
Active 18	34214	21897	23541	37597	0	0	32289	16143	0	9855	19591	20351	0	35553	0	0
Active 19	34221	22040	23726	0	0	0	32476	18553	0	11985	20889	20354	0	35585	0	0
Active 20	34797	22061	23727	0	0	0	34887	18554	0	12038	21097	20847	0	36821	0	0
Active 21	36446	22061	24361	0	0	0	34888	18627	0	12039	21100	21209	0	36824	0	0
Active 22	36521	22061	24361	0	0	0	43032	19277	0	12870	21709	21228	0	37316	0	0
Active 23	38695	23846	25794	0	0	0	0	20843	0	12870	21716	21228	0	37745	0	0
Active 24	39640	25763	25899	0	0	0	0	21265	0	13506	27543	21232	0	37749	0	0
Active 25	40872	25788	26342	0	0	0	0	22129	0	13571	27724	21979	0	37779	0	0
Active 26	42691	25798	26907	0	0	0	0	23875	0	13583	27777	22017	0	37780	0	0
Active 27	0	26219	27706	0	0	0	0	24817	0	14277	27782	22972	0	39408	0	0
Active 28	0	26219	29100	0	0	0	0	24817	0	16361	28368	23014	0	40018	0	0
Active 29	0	26237	34869	0	0	0	0	25408	0	16361	28383	23977	0	41381	0	0
Active 30	0	27318	35215	0	0	0	0	28040	0	16365	29308	23978	0	41382	0	0
Active 31	0	27410	0	0	0	0	0	28041	0	16387	30103	23993	0	41393	0	0
Active 32	0	28371	0	0	0	0	0	30083	0	16398	31592	24202	0	41407	0	0
Active 33	0	28385	0	0	0	0	0	30085	0	16837	31597	25203	0	42893	0	0
Active 34	0	29301	0	0	0	0	0	30887	0	16897	32248	25382	0	0	0	0
Active 35	0	29333	0	0	0	0	0	32046	0	18257	33942	25736	0	0	0	0
Active 36	0	30973	0	0	0	0	0	32093	0	18422	33944	26759	0	0	0	0
Active 37	0	32229	0	0	0	0	0	35643	0	19092	35081	27344	0	0	0	0
Active 38	0	33340	0	0	0	0	0	36722	0	19122	36923	27349	0	0	0	0
Active 39	0	33765	0	0	0	0	0	36744	0	19786	36924	27378	0	0	0	0
Active 40	0	34829	0	0	0	0	0	0	0	20433	36924	29819	0	0	0	0
Active 41	0	35921	0	0	0	0	0	0	0	20434	0	32391	0	0	0	0
Active 42	0	0	0	0	0	0	0	0	0	20716	0	32391	0	0	0	0
Active 43	0	0	0	0	0	0	0	0	0	21692	0	32392	0	0	0	0
Active 44	0	0	0	0	0	0	0	0	0	21697	0	32404	0	0	0	0
Active 45	0	0	0	0	0	0	0	0	0	21699	0	32405	0	0	0	0
Active 46	0	0	0	0	0	0	0	0	0	21844	0	32411	0	0	0	0
Active 47	0	0	0	0	0	0	0	0	0	21854	0	32417	0	0	0	0
Active 48	0	0	0	0	0	0	0	0	0	22930	0	32423	0	0	0	0
Active 49	0	0	0	0	0	0	0	0	0	22936	0	32460	0	0	0	0
Active 50	0	0	0	0	0	0	0	0	0	23077	0	32460	0	0	0	0
Active 51	0	0	0	0	0	0	0	0	0	23494	0	32462	0	0	0	0
Active 52	0	0	0	0	0	0	0	0	0	23500	0	32462	0	0	0	0
Active 53	0	0	0	0	0	0	0	0	0	23500	0	32462	0	0	0	0
Active 54	0	0	0	0	0	0	0	0	0	24258	0	32463	0	0	0	0
Active 55	0	0	0	0	0	0	0	0	0	25158	0	33302	0	0	0	0
Active 56	0	0	0	0	0	0	0	0	0	25169	0	33346	0	0	0	0
Active 57	0	0	0	0	0	0	0	0	0	25170	0	33347	0	0	0	0
Active 58	0	0	0	0	0	0	0	0	0	25187	0	33349	0	0	0	0
Active 59	0	0	0	0	0	0	0	0	0	25191	0	33360	0	0	0	0
Active 60	0	0	0	0	0	0	0	0	0	25193	0	34507	0	0	0	0
Active 61	0	0	0	0	0	0	0	0	0	25194	0	34574	0	0	0	0
Active 62	0	0	0	0	0	0	0	0	0	25212	0	34591	0	0	0	0
Active 63	0	0	0	0	0	0	0	0	0	25213	0	34591	0	0	0	0
Active 64	0	0	0	0	0	0	0	0	0	27022	0	34891	0	0	0	0
Active 65	0	0	0	0	0	0	0	0	0	27290	0	34892	0	0	0	0
Active 66	0	0	0	0	0	0	0	0	0	28019	0	34904	0	0	0	0
Active 67	0	0	0	0	0	0	0	0	0	28790	0	35314	0	0	0	0
Active 68	0	0	0	0	0	0	0	0	0	28795	0	35482	0	0	0	0
Active 69	0	0	0	0	0	0	0	0	0	28797	0	36300	0	0	0	0
Active 70	0	0	0	0	0	0	0	0	0	28801	0	36330	0	0	0	0
Active 71	0	0	0	0	0	0	0	0	0	28802	0	36918	0	0	0	0
Active 72	0	0	0	0	0	0	0	0	0	28970	0	37716	0	0	0	0
Active 73	0	0	0	0	0	0	0	0	0	29765	0	38521	0	0	0	0
Active 74	0	0	0	0	0	0	0	0	0	29767	0	38533	0	0	0	0
Active 75	0	0	0	0	0	0	0	0	0	29767	0	38958	0	0	0	0
Active 76	0	0	0	0	0	0	0	0	0	31031	0	39767	0	0	0	0
Active 77	0	0	0	0	0	0	0	0	0	31080	0	40792	0	0	0	0
Active 78	0	0	0	0	0	0	0	0	0	31832	0	41522	0	0	0	0
Active 79	0	0	0	0	0	0	0	0	0	32398	0	0	0	0	0	0
Active 80	0	0	0	0	0	0	0	0	0	33265	0	0	0	0	0	0
Active 81	0	0	0	0	0	0	0	0	0	33841	0	0	0	0	0	0
Active 82	0	0	0	0	0	0	0	0	0	33843	0	0	0	0	0	0
Active 83	0	0	0	0	0	0	0	0	0	33857	0	0	0	0	0	0
Active 84	0	0	0	0	0	0	0	0	0	35206	0	0	0	0	0	0
Active 85	0	0	0	0	0	0	0	0	0	35232	0	0	0	0	0	0
Active 86	0	0	0	0	0	0	0	0	0	35727	0	0	0	0	0	0
Active 87	0	0	0	0	0	0	0	0	0	36569	0	0	0	0	0	0
Active 88	0	0	0	0	0	0	0	0	0	36671	0	0	0	0	0	0
Active 89	0	0	0	0	0	0	0	0	0	37482	0	0	0	0	0	0
Active 90	0	0	0	0	0	0	0	0	0	38162	0	0	0	0	0	0
Active 91	0	0	0	0	0	0	0	0	0	39031	0	0	0	0	0	0
Active 92	0	0	0	0	0	0	0	0	0	39032	0	0	0	0	0	0
Active 93	0	0	0	0	0	0	0	0	0	39599	0	0	0	0	0	0
Active 94	0	0	0	0	0	0	0	0	0	39617	0	0	0	0	0	0
Active 95	0	0	0	0	0	0	0	0	0	39619	0	0	0	0	0	0
Active 96	0	0	0	0	0	0	0	0	0	39619	0	0	0	0	0	0
Active 97	0	0	0	0	0	0	0	0	0	39659	0	0	0	0	0	0
Active 98	0	0	0	0	0	0	0	0	0	40854	0	0	0	0	0	0
Active 99	0	0	0	0	0	0	0	0	0	41142	0	0	0	0	0	0
Active 100	0	0	0	0	0	0	0	0	0	41157	0	0	0	0	0	0
Active 101	0	0	0	0	0	0	0	0	0	41158	0	0	0	0	0	0
Active 102	0	0	0	0	0	0	0	0	0	42706	0	0	0	0	0	0
Active 103	0	0	0	0	0	0	0	0	0	42712	0	0	0	0	0	0
Active 104	0	0	0	0	0	0	0	0	0	42800	0	0	0	0	0	0
Active 105	0	0	0	0	0	0	0	0	0	0	0	0	0	0	0	0
Active 106	0	0	0	0	0	0	0	0	0	0	0	0	0	0	0	0
Active 107	0	0	0	0	0	0	0	0	0	0	0	0	0	0	0	0
Active 108	0	0	0	0	0	0	0	0	0	0	0	0	0	0	0	0
Active 109	0	0	0	0	0	0	0	0	0	0	0	0	0	0	0	0
Active 110	0	0	0	0	0	0	0	0	0	0	0	0	0	0	0	0
Active 111	0	0	0	0	0	0	0	0	0	0	0	0	0	0	0	0
Active 112	0	0	0	0	0	0	0	0	0	0	0	0	0	0	0	0
Active 113	0	0	0	0	0	0	0	0	0	0	0	0	0	0	0	0
Active 114	0	0	0	0	0	0	0	0	0	0	0	0	0	0	0	0
Active 115	0	0	0	0	0	0	0	0	0	0	0	0	0	0	0	0
Active 116	0	0	0	0	0	0	0	0	0	0	0	0	0	0	0	0
Active 117	0	0	0	0	0	0	0	0	0	0	0	0	0	0	0	0
Active 118	0	0	0	0	0	0	0	0	0	0	0	0	0	0	0	0
Active 119	0	0	0	0	0	0	0	0	0	0	0	0	0	0	0	0
Active 120	0	0	0	0	0	0	0	0	0	0	0	0	0	0	0	0
Active 121	0	0	0	0	0	0	0	0	0	0	0	0	0	0	0	0
Active 122	0	0	0	0	0	0	0	0	0	0	0	0	0	0	0	0
Active 123	0	0	0	0	0	0	0	0	0	0	0	0	0	0	0	0
Active 124	0	0	0	0	0	0	0	0	0	0	0	0	0	0	0	0
Active 125	0	0	0	0	0	0	0	0	0	0	0	0	0	0	0	0
Active 126	0	0	0	0	0	0	0	0	0	0	0	0	0	0	0	0
Active 127	0	0	0	0	0	0	0	0	0	0	0	0	0	0	0	0
Active 128	0	0	0	0	0	0	0	0	0	0	0	0	0	0	0	0
Active 129	0	0	0	0	0	0	0	0	0	0	0	0	0	0	0	0
Active 130	0	0	0	0	0	0	0	0	0	0	0	0	0	0	0	0
Active 131	0	0	0	0	0	0	0	0	0	0	0	0	0	0	0	0
Active 132	0	0	0	0	0	0	0	0	0	0	0	0	0	0	0	0
Active 133	0	0	0	0	0	0	0	0	0	0	0	0	0	0	0	0
Active 134	0	0	0	0	0	0	0	0	0	0	0	0	0	0	0	0
Active 135	0	0	0	0	0	0	0	0	0	0	0	0	0	0	0	0
Active 136	0	0	0	0	0	0	0	0	0	0	0	0	0	0	0	0
Active 137	0	0	0	0	0	0	0	0	0	0	0	0	0	0	0	0
Active 138	0	0	0	0	0	0	0	0	0	0	0	0	0	0	0	0
Active 139	0	0	0	0	0	0	0	0	0	0	0	0	0	0	0	0
Active 140	0	0	0	0	0	0	0	0	0	0	0	0	0	0	0	0
Active 141	0	0	0	0	0	0	0	0	0	0	0	0	0	0	0	0
Active 142	0	0	0	0	0	0	0	0	0	0	0	0	0	0	0	0
Active 143	0	0	0	0	0	0	0	0	0	0	0	0	0	0	0	0
Active 144	0	0	0	0	0	0	0	0	0	0	0	0	0	0	0	0
Active 145	0	0	0	0	0	0	0	0	0	0	0	0	0	0	0	0
Active 146	0	0	0	0	0	0	0	0	0	0	0	0	0	0	0	0
Active 147	0	0	0	0	0	0	0	0	0	0	0	0	0	0	0	0
Active 148	0	0	0	0	0	0	0	0	0	0	0	0	0	0	0	0
Active 149	0	0	0	0	0	0	0	0	0	0	0	0	0	0	0	0
Active 150	0	0	0	0	0	0	0	0	0	0	0	0	0	0	0	0
Active 151	0	0	0	0	0	0	0	0	0	0	0	0	0	0	0	0
Active 152	0	0	0	0	0	0	0	0	0	0	0	0	0	0	0	0
Active 153	0	0	0	0	0	0	0	0	0	0	0	0	0	0	0	0
Active 154	0	0	0	0	0	0	0	0	0	0	0	0	0	0	0	0
Active 155	0	0	0	0	0	0	0	0	0	0	0	0	0	0	0	0
Active 156	0	0	0	0	0	0	0	0	0	0	0	0	0	0	0	0
Active 157	0	0	0	0	0	0	0	0	0	0	0	0	0	0	0	0
Active 158	0	0	0	0	0	0	0	0	0	0	0	0	0	0	0	0
Active 159	0	0	0	0	0	0	0	0	0	0	0	0	0	0	0	0
Active 160	0	0	0	0	0	0	0	0	0	0	0	0	0	0	0	0
Active 161	0	0	0	0	0	0	0	0	0	0	0	0	0	0	0	0
Active 162	0	0	0	0	0	0	0	0	0	0	0	0	0	0	0	0
Active 163	0	0	0	0	0	0	0	0	0	0	0	0	0	0	0	0
Active 164	0	0	0	0	0	0	0	0	0	0	0	0	0	0	0	0
Active 165	0	0	0	0	0	0	0	0	0	0	0	0	0	0	0	0
Active 166	0	0	0	0	0	0	0	0	0	0	0	0	0	0	0	0
Active 167	0	0	0	0	0	0	0	0	0	0	0	0	0	0	0	0
Active 168	0	0	0	0	0	0	0	0	0	0	0	0	0	0	0	0
Active 169	0	0	0	0	0	0	0	0	0	0	0	0	0	0	0	0
Active 170	0	0	0	0	0	0	0	0	0	0	0	0	0	0	0	0
Active 171	0	0	0	0	0	0	0	0	0	0	0	0	0	0	0	0
Active 172	0	0	0	0	0	0	0	0	0	0	0	0	0	0	0	0
Active 173	0	0	0	0	0	0	0	0	0	0	0	0	0	0	0	0
Active 174	0	0	0	0	0	0	0	0	0	0	0	0	0	0	0	0
Active 175	0	0	0	0	0	0	0	0	0	0	0	0	0	0	0	0
Active 176	0	0	0	0	0	0	0	0	0	0	0	0	0	0	0	0
Active 177	0	0	0	0	0	0	0	0	0	0	0	0	0	0	0	0
Active 178	0	0	0	0	0	0	0	0	0	0	0	0	0	0	0	0
Active 179	0	0	0	0	0	0	0	0	0	0	0	0	0	0	0	0
Active 180	0	0	0	0	0	0	0	0	0	0	0	0	0	0	0	0
Active 181	0	0	0	0	0	0	0	0	0	0	0	0	0	0	0	0
Active 182	0	0	0	0	0	0	0	0	0	0	0	0	0	0	0	0
Active 183	0	0	0	0	0	0	0	0	0	0	0	0	0	0	0	0
Active 184	0	0	0	0	0	0	0	0	0	0	0	0	0	0	0	0
Active 185	0	0	0	0	0	0	0	0	0	0	0	0	0	0	0	0
Active 186	0	0	0	0	0	0	0	0	0	0	0	0	0	0	0	0
Active 187	0	0	0	0	0	0	0	0	0	0	0	0	0	0	0	0
Active 188	0	0	0	0	0	0	0	0	0	0	0	0	0	0	0	0
Active 189	0	0	0	0	0	0	0	0	0	0	0	0	0	0	0	0
Active 190	0	0	0	0	0	0	0	0	0	0	0	0	0	0	0	0
Active 191	0	0	0	0	0	0	0	0	0	0	0	0	0	0	0	0
Active 192	0	0	0	0	0	0	0	0	0	0	0	0	0	0	0	0
Active 193	0	0	0	0	0	0	0	0	0	0	0	0	0	0	0	0
Active 194	0	0	0	0	0	0	0	0	0	0	0	0	0	0	0	0
Active 195	0	0	0	0	0	0	0	0	0	0	0	0	0	0	0	0
Active 196	0	0	0	0	0	0	0	0	0	0	0	0	0	0	0	0
Active 197	0	0	0	0	0	0	0	0	0	0	0	0	0	0	0	0
Active 198	0	0	0	0	0	0	0	0	0	0	0	0	0	0	0	0
Active 199	0	0	0	0	0	0	0	0	0	0	0	0	0	0	0	0
Active 200	0	0	0	0	0	0	0	0	0	0	0	0	0	0	0	0
Active 201	0	0	0	0	0	0	0	0	0	0	0	0	0	0	0	0
Active 202	0	0	0	0	0	0	0	0	0	0	0	0	0	0	0	0
Active 203	0	0	0	0	0	0	0	0	0	0	0	0	0	0	0	0
Active 204	0	0	0	0	0	0	0	0	0	0	0	0	0	0	0	0
Active 205	0	0	0	0	0	0	0	0	0	0	0	0	0	0	0	0
Active 206	0	0	0	0	0	0	0	0	0	0	0	0	0	0	0	0
Active 207	0	0	0	0	0	0	0	0	0	0	0	0	0	0	0	0
Active 208	0	0	0	0	0	0	0	0	0	0	0	0	0	0	0	0
Active 209	0	0	0	0	0	0	0	0	0	0	0	0	0	0	0	0
Active 210	0	0	0	0	0	0	0	0	0	0	0	0	0	0	0	0
Active 211	0	0	0	0	0	0	0	0	0	0	0	0	0	0	0	0
Active 212	0	0	0	0	0	0	0	0	0	0	0	0	0	0	0	0
Active 213	0	0	0	0	0	0	0	0	0	0	0	0	0	0	0	0
Active 214	0	0	0	0	0	0	0	0	0	0	0	0	0	0	0	0
Active 215	0	0	0	0	0	0	0	0	0	0	0	0	0	0	0	0
Active 216	0	0	0	0	0	0	0	0	0	0	0	0	0	0	0	0
Active 217	0	0	0	0	0	0	0	0	0	0	0	0	0	0	0	0
Active 218	0	0	0	0	0	0	0	0	0	0	0	0	0	0	0	0
Active 219	0	0	0	0	0	0	0	0	0	0	0	0	0	0	0	0
Active 220	0	0	0	0	0	0	0	0	0	0	0	0	0	0	0	0
Active 221	0	0	0	0	0	0	0	0	0	0	0	0	0	0	0	0
Active 222	0	0	0	0	0	0	0	0	0	0	0	0	0	0	0	0
Active 223	0	0	0	0	0	0	0	0	0	0	0	0	0	0	0	0
Active 224	0	0	0	0	0	0	0	0	0	0	0	0	0	0	0	0
Active 225	0	0	0	0	0	0	0	0	0	0	0	0	0	0	0	0
Active 226	0	0	0	0	0	0	0	0	0	0	0	0	0	0	0	0
Active 227	0	0	0	0	0	0	0	0	0	0	0	0	0	0	0	0
Active 228	0	0	0	0	0	0	0	0	0	0	0	0	0	0	0	0
Active 229	0	0	0	0	0	0	0	0	0	0	0	0	0	0	0	0
Active 230	0	0	0	0	0	0	0	0	0	0	0	0	0	0	0	0
Active 231	0	0	0	0	0	0	0	0	0	0	0	0	0	0	0	0
Active 232	0	0	0	0	0	0	0	0	0	0	0	0	0	0	0	0
Active 233	0	0	0	0	0	0	0	0	0	0	0	0	0	0	0	0
Active 234	0	0	0	0	0	0	0	0	0	0	0	0	0	0	0	0
Active 235	0	0	0	0	0	0	0	0	0	0	0	0	0	0	0	0
Active 236	0	0	0	0	0	0	0	0	0	0	0	0	0	0	0	0
Active 237	0	0	0	0	0	0	0	0	0	0	0	0	0	0	0	0
Active 238	0	0	0	0	0	0	0	0	0	0	0	0	0	0	0	0
Active 239	0	0	0	0	0	0	0	0	0	0	0	0	0	0	0	0
Active 240	0	0	0	0	0	0	0	0	0	0	0	0	0	0	0	0
Active 241	0	0	0	0	0	0	0	0	0	0	0	0	0	0	0	0
Active 242	0	0	0	0	0	0	0	0	0	0	0	0	0	0	0	0
Active 243	0	0	0	0	0	0	0	0	0	0	0	0	0	0	0	0
Active 244	0	0	0	0	0	0	0	0	0	0	0	0	0	0	0	0
Active 245	0	0	0	0	0	0	0	0	0	0	0	0	0	0	0	0
Active 246	0	0	0	0	0	0	0	0	0	0	0	0	0	0	0	0
Active 247	0	0	0	0	0	0	0	0	0	0	0	0	0	0	0	0
Active 248	0	0	0	0	0	0	0	0	0	0	0	0	0	0	0	0
Active 249	0	0	0	0	0	0	0	0	0	0	0	0	0	0	0	0
Active 250	0	0	0	0	0	0	0	0	0	0	0	0	0	0	0	0
Active 251	0	0	0	0	0	0	0	0	0	0	0	0	0	0	0	0
Active 252	0	0	0	0	0	0	0	0	0	0	0	0	0	0	0	0
Active 253	0	0	0	0	0	0	0	0	0	0	0	0	0	0	0	0
Active 254	0	0	0	0	0	0	0	0	0	0	0	0	0	0	0	0
Active 255	0	0	0	0	0	0	0	0	0	0	0	0	0	0	0	0
Active 256	0	0	0	0	0	0	0	0	0	0	0	0	0	0	0	0
Active 257	0	0	0	0	0	0	0	0	0	0	0	0	0	0	0	0
Active 258	0	0	0	0	0	0	0	0	0	0	0	0	0	0	0	0
Active 259	0	0	0	0	0	0	0	0	0	0	0	0	0	0	0	0
Active 260	0	0	0	0	0	0	0	0	0	0	0	0	0	0	0	0
Active 261	0	0	0	0	0	0	0	0	0	0	0	0	0	0	0	0
Active 262	0	0	0	0	0	0	0	0	0	0	0	0	0	0	0	0
Active 263	0	0	0	0	0	0	0	0	0	0	0	0	0	0	0	0
Active 264	0	0	0	0	0	0	0	0	0	0	0	0	0	0	0	0
Active 265	0	0	0	0	0	0	0	0	0	0	0	0	0	0	0	0
Active 266	0	0	0	0	0	0	0	0	0	0	0	0	0	0	0	0
Active 267	0	0	0	0	0	0	0	0	0	0	0	0	0	0	0	0
Active 268	0	0	0	0	0	0	0	0	0	0	0	0	0	0	0	0
Active 269	0	0	0	0	0	0	0	0	0	0	0	0	0	0	0	0
Active 270	0	0	0	0	0	0	0	0	0	0	0	0	0	0	0	0
Active 271	0	0	0	0	0	0	0	0	0	0	0	0	0	0	0	0
Active 272	0	0	0	0	0	0	0	0	0	0	0	0	0	0	0	0
Active 273	0	0	0	0	0	0	0	0	0	0	0	0	0	0	0	0
Active 274	0	0	0	0	0	0	0	0	0	0	0	0	0	0	0	0
Active 275	0	0	0	0	0	0	0	0	0	0	0	0	0	0	0	0
Active 276	0	0	0	0	0	0	0	0	0	0	0	0	0	0	0	0
Active 277	0	0	0	0	0	0	0	0	0	0	0	0	0	0	0	0
Active 278	0	0	0	0	0	0	0	0	0	0	0	0	0	0	0	0
Active 279	0	0	0	0	0	0	0	0	0	0	0	0	0	0	0	0
Active 280	0	0	0	0	0	0	0	0	0	0	0	0	0	0	0	0
Active 281	0	0	0	0	0	0	0	0	0	0	0	0	0	0	0	0
Active 282	0	0	0	0	0	0	0	0	0	0	0	0	0	0	0	0
Active 283	0	0	0	0	0	0	0	0	0	0	0	0	0	0	0	0
Active 284	0	0	0	0	0	0	0	0	0	0	0	0	0	0	0	0
Active 285	0	0	0	0	0	0	0	0	0	0	0	0	0	0	0	0
Active 286	0	0	0	0	0	0	0	0	0	0	0	0	0	0	0	0
Active 287	0	0	0	0	0	0	0	0	0	0	0	0	0	0	0	0
Active 288	0	0	0	0	0	0	0	0	0	0	0	0	0	0	0	0
Active 289	0	0	0	0	0	0	0	0	0	0	0	0	0	0	0	0
Active 290	0	0	0	0	0	0	0	0	0	0	0	0	0	0	0	0
Active 291	0	0	0	0	0	0	0	0	0	0	0	0	0	0	0	0
Active 292	0	0	0	0	0	0	0	0	0	0	0	0	0	0	0	0
Active 293	0	0	0	0	0	0	0	0	0	0	0	0	0	0	0	0
Active 294	0	0	0	0	0	0	0	0	0	0	0	0	0	0	0	0
Active 295	0	0	0	0	0	0	0	0	0	0	0	0	0	0	0	0
Active 296	0	0	0	0	0	0	0	0	0	0	0	0	0	0	0	0
Active 297	0	0	0	0	0	0	0	0	0	0	0	0	0	0	0	0
Active 298	0	0	0	0	0	0	0	0	0	0	0	0	0	0	0	0
Active 299	0	0	0	0	0	0	0	0	0	0	0	0	0	0	0	0
Active 300	0	0	0	0	0	0	0	0	0	0	0	0	0	0	0	0
Active 301	0	0	0	0	0	0	0	0	0	0	0	0	0	0	0	0
Active 302	0	0	0	0	0	0	0	0	0	0	0	0	0	0	0	0
Active 303	0	0	0	0	0	0	0	0	0	0	0	0	0	0	0	0
Active 304	0	0	0	0	0	0	0	0	0	0	0	0	0	0	0	0
Active 305	0	0	0	0	0	0	0	0	0	0	0	0	0	0	0	0
Active 306	0	0	0	0	0	0	0	0	0	0	0	0	0	0	0	0
Active 307	0	0	0	0	0	0	0	0	0	0	0	0	0	0	0	0
Active 308	0	0	0	0	0	0	0	0	0	0	0	0	0	0	0	0
Active 309	0	0	0	0	0	0	0	0	0	0	0	0	0	0	0	0
Active 310	0	0	0	0	0	0	0	0	0	0	0	0	0	0	0	0
Active 311	0	0	0	0	0	0	0	0	0	0	0	0	0	0	0	0
Active 312	0	0	0	0	0	0	0	0	0	0	0	0	0	0	0	0
Active 313	0	0	0	0	0	0	0	0	0	0	0	0	0	0	0	0
Active 314	0	0	0	0	0	0	0	0	0	0	0	0	0	0	0	0
Active 315	0	0	0	0	0	0	0	0	0	0	0	0	0	0	0	0
Active 316	0	0	0	0	0	0	0	0	0	0	0	0	0	0	0	0
Active 317	0	0	0	0	0	0	0	0	0	0	0	0	0	0	0	0
Active 318	0	0	0	0	0	0	0	0	0	0	0	0	0	0	0	0
Active 319	0	0	0	0	0	0	0	0	0	0	0	0	0	0	0	0
Active 320	0	0	0	0	0	0	0	0	0	0	0	0	0	0	0	0
Active 321	0	0	0	0	0	0	0	0	0	0	0	0	0	0	0	0
Active 322	0	0	0	0	0	0	0	0	0	0	0	0	0	0	0	0
Active 323	0	0	0	0	0	0	0	0	0	0	0	0	0	0	0	0
Active 324	0	0	0	0	0	0	0	0	0	0	0	0	0	0	0	0
Active 325	0	0	0	0	0	0	0	0	0	0	0	0	0	0	0	0
Active 326	0	0	0	0	0	0	0	0	0	0	0	0	0	0	0	0
Active 327	0	0	0	0	0	0	0	0	0	0	0	0	0	0	0	0
Active 328	0	0	0	0	0	0	0	0	0	0	0	0	0	0	0	0
Active 329	0	0	0	0	0	0	0	0	0	0	0	0	0	0	0	0
Active 330	0	0	0	0	0	0	0	0	0	0	0	0	0	0	0	0
Active 331	0	0	0	0	0	0	0	0	0	0	0	0	0	0	0	0
Active 332	0	0	0	0	0	0	0	0	0	0	0	0	0	0	0	0
Active 333	0	0	0	0	0	0	0	0	0	0	0	0	0	0	0	0
Active 334	0	0	0	0	0	0	0	0	0	0	0	0	0	0	0	0
Active 335	0	0	0	0	0	0	0	0	0	0	0	0	0	0	0	0
Active 336	0	0	0	0	0	0	0	0	0	0	0	0	0	0	0	0
Active 337	0	0	0	0	0	0	0	0	0	0	0	0	0	0	0	0
Active 338	0	0	0	0	0	0	0	0	0	0	0	0	0	0	0	0
Active 339	0	0	0	0	0	0	0	0	0	0	0	0	0	0	0	0
Active 340	0	0	0	0	0	0	0	0	0	0	0	0	0	0	0	0
Active 341	0	0	0	0	0	0	0	0	0	0	0	0	0	0	0	0
Active 342	0	0	0	0	0	0	0	0	0	0	0	0	0	0	0	0
Active 343	0	0	0	0	0	0	0	0	0	0	0	0	0	0	0	0
Active 344	0	0	0	0	0	0	0	0	0	0	0	0	0	0	0	0
Active 345	0	0	0	0	0	0	0	0	0	0	0	0	0	0	0	0
Active 346	0	0	0	0	0	0	0	0	0	0	0	0	0	0	0	0
Active 347	0	0	0	0	0	0	0	0	0	0	0	0	0	0	0	0
Active 348	0	0	0	0	0	0	0	0	0	0	0	0	0	0	0	0
Active 349	0	0	0	0	0	0	0	0	0	0	0	0	0	0	0	0
Active 350	0	0	0	0	0	0	0	0	0	0	0	0	0	0	0	0
Active 351	0	0	0	0	0	0	0	0	0	0	0	0	0	0	0	0
Active 352	0	0	0	0	0	0	0	0	0	0	0	0	0	0	0	0
Active 353	0	0	0	0	0	0	0	0	0	0	0	0	0	0	0	0
Active 354	0	0	0	0	0	0	0	0	0	0	0	0	0	0	0	0
Active 355	0	0	0	0	0	0	0	0	0	0	0	0	0	0	0	0
Active 356	0	0	0	0	0	0	0	0	0	0	0	0	0	0	0	0
Active 357	0	0	0	0	0	0	0	0	0	0	0	0	0	0	0	0
Active 358	0	0	0	0	0	0	0	0	0	0	0	0	0	0	0	0
Active 359	0	0	0	0	0	0	0	0	0	0	0	0	0	0	0	0
Active 360	0	0	0	0	0	0	0	0	0	0	0	0	0	0	0	0
Active 361	0	0	0	0	0	0	0	0	0	0	0	0	0	0	0	0
Active 362	0	0	0	0	0	0	0	0	0	0	0	0	0	0	0	0
Active 363	0	0	0	0	0	0	0	0	0	0	0	0	0	0	0	0
Active 364	0	0	0	0	0	0	0	0	0	0	0	0	0	0	0	0
Active 365	0	0	0	0	0	0	0	0	0	0	0	0	0	0	0	0
Active 366	0	0	0	0	0	0	0	0	0	0	0	0	0	0	0	0
Active 367	0	0	0	0	0	0	0	0	0	0	0	0	0	0	0	0
Active 368	0	0	0	0	0	0	0	0	0	0	0	0	0	0	0	0
Active 369	0	0	0	0	0	0	0	0	0	0	0	0	0	0	0	0
Active 370	0	0	0	0	0	0	0	0	0	0	0	0	0	0	0	0
Active 371	0	0	0	0	0	0	0	0	0	0	0	0	0	0	0	0
Active 372	0	0	0	0	0	0	0	0	0	0	0	0	0	0	0	0
Active 373	0	0	0	0	0	0	0	0	0	0	0	0	0	0	0	0
Active 374	0	0	0	0	0	0	0	0	0	0	0	0	0	0	0	0
Active 375	0	0	0	0	0	0	0	0	0	0	0	0	0	0	0	0
Active 376	0	0	0	0	0	0	0	0	0	0	0	0	0	0	0	0
Active 377	0	0	0	0	0	0	0	0	0	0	0	0	0	0	0	0
Active 378	0	0	0	0	0	0	0	0	0	0	0	0	0	0	0	0
Active 379	0	0	0	0	0	0	0	0	0	0	0	0	0	0	0	0
Active 380	0	0	0	0	0	0	0	0	0	0	0	0	0	0	0	0
Active 381	0	0	0	0	0	0	0	0	0	0	0	0	0	0	0	0
Active 382	0	0	0	0	0	0	0	0	0	0	0	0	0	0	0	0
Active 383	0	0	0	0	0	0	0	0	0	0	0	0	0	0	0	0
Active 384	0	0	0	0	0	0	0	0	0	0	0	0	0	0	0	0
Active 385	0	0	0	0	0	0	0	0	0	0	0	0	0	0	0	0
Active 386	0	0	0	0	0	0	0	0	0	0	0	0	0	0	0	0
Active 387	0	0	0	0	0	0	0	0	0	0	0	0	0	0	0	0
Active 388	0	0	0	0	0	0	0	0	0	0	0	0	0	0	0	0
Active 389	0	0	0	0	0	0	0	0	0	0	0	0	0	0	0	0
Active 390	0	0	0	0	0	0	0	0	0	0	0	0	0	0	0	0
Active 391	0	0	0	0	0	0	0	0	0	0	0	0	0	0	0	0
Active 392	0	0	0	0	0	0	0	0	0	0	0	0	0	0	0	0
Active 393	0	0	0	0	0	0	0	0	0	0	0	0	0	0	0	0
Active 394	0	0	0	0	0	0	0	0	0	0	0	0	0	0	0	0
Active 395	0	0	0	0	0	0	0	0	0	0	0	0	0	0	0	0
Active 396	0	0	0	0	0	0	0	0	0	0	0	0	0	0	0	0
Active 397	0	0	0	0	0	0	0	0	0	0	0	0	0	0	0	0
Active 398	0	0	0	0	0	0	0	0	0	0	0	0	0	0	0	0
Active 399	0	0	0	0	0	0	0	0	0	0	0	0	0	0	0	0
Active 400	0	0	0	0	0	0	0	0	0	0	0	0	0	0	0	0
Active 401	0	0	0	0	0	0	0	0	0	0	0	0	0	0	0	0
Active 402	0	0	0	0	0	0	0	0	0	0	0	0	0	0	0	0
Active 403	0	0	0	0	0	0	0	0	0	0	0	0	0	0	0	0
Active 404	0	0	0	0	0	0	0	0	0	0	0	0	0	0	0	0
Active 405	0	0	0	0	0	0	0	0	0	0	0	0	0	0	0	0
Active 406	0	0	0	0	0	0	0	0	0	0	0	0	0	0	0	0
Active 407	0	0	0	0	0	0	0	0	0	0	0	0	0	0	0	0
Active 408	0	0	0	0	0	0	0	0	0	0	0	0	0	0	0	0
Active 409	0	0	0	0	0	0	0	0	0	0	0	0	0	0	0	0
Active 410	0	0	0	0	0	0	0	0	0	0	0	0	0	0	0	0
Active 411	0	0	0	0	0	0	0	0	0	0	0	0	0	0	0	0
Active 412	0	0	0	0	0	0	0	0	0	0	0	0	0	0	0	0
Active 413	0	0	0	0	0	0	0	0	0	0	0	0	0	0	0	0
Active 414	0	0	0	0	0	0	0	0	0	0	0	0	0	0	0	0
Active 415	0	0	0	0	0	0	0	0	0	0	0	0	0	0	0	0
Active 416	0	0	0	0	0	0	0	0	0	0	0	0	0	0	0	0
Active 417	0	0	0	0	0	0	0	0	0	0	0	0	0	0	0	0
Active 418	0	0	0	0	0	0	0	0	0	0	0	0	0	0	0	0
Active 419	0	0	0	0	0	0	0	0	0	0	0	0	0	0	0	0
Active 420	0	0	0	0	0	0	0	0	0	0	0	0	0	0	0	0
Active 421	0	0	0	0	0	0	0	0	0	0	0	0	0	0	0	0
Active 422	0	0	0	0	0	0	0	0	0	0	0	0	0	0	0	0
Active 423	0	0	0	0	0	0	0	0	0	0	0	0	0	0	0	0
Active 424	0	0	0	0	0	0	0	0	0	0	0	0	0	0	0	0
Active 425	0	0	0	0	0	0	0	0	0	0	0	0	0	0	0	0
Active 426	0	0	0	0	0	0	0	0	0	0	0	0	0	0	0	0
Active 427	0	0	0	0	0	0	0	0	0	0	0	0	0	0	0	0
Active 428	0	0	0	0	0	0	0	0	0	0	0	0	0	0	0	0
Active 429	0	0	0	0	0	0	0	0	0	0	0	0	0	0	0	0
Active 430	0	0	0	0	0	0	0	0	0	0	0	0	0	0	0	0
Active 431	0	0	0	0	0	0	0	0	0	0	0	0	0	0	0	0
Active 432	0	0	0	0	0	0	0	0	0	0	0	0	0	0	0	0
Active 433	0	0	0	0	0	0	0	0	0	0	0	0	0	0	0	0
Active 434	0	0	0	0	0	0	0	0	0	0	0	0	0	0	0	0
Active 435	0	0	0	0	0	0	0	0	0	0	0	0	0	0	0	0
Active 436	0	0	0	0	0	0	0	0	0	0	0	0	0	0	0	0
Active 437	0	0	0	0	0	0	0	0	0	0	0	0	0	0	0	0
Active 438	0	0	0	0	0	0	0	0	0	0	0	0	0	0	0	0
Active 439	0	0	0	0	0	0	0	0	0	0	0	0	0	0	0	0
Active 440	0	0	0	0	0	0	0	0	0	0	0	0	0	0	0	0
Active 441	0	0	0	0	0	0	0	0	0	0	0	0	0	0	0	0
Active 442	0	0	0	0	0	0	0	0	0	0	0	0	0	0	0	0
Active 443	0	0	0	0	0	0	0	0	0	0	0	0	0	0	0	0
Active 444	0	0	0	0	0	0	0	0	0	0	0	0	0	0	0	0
Active 445	0	0	0	0	0	0	0	0	0	0	0	0	0	0	0	0
Active 446	0	0	0	0	0	0	0	0	0	0	0	0	0	0	0	0
Active 447	0	0	0	0	0	0	0	0	0	0	0	0	0	0	0	0
Active 448	0	0	0	0	0	0	0	0	0	0	0	0	0	0	0	0
Active 449	0	0	0	0	0	0	0	0	0	0	0	0	0	0	0	0
Active 450	0	0	0	0	0	0	0	0	0	0	0	0	0	0	0	0
Active 451	0	0	0	0	0	0	0	0	0	0	0	0	0	0	0	0
Active 452	0	0	0	0	0	0	0	0	0	0	0	0	0	0	0	0
Active 453	0	0	0	0	0	0	0	0	0	0	0	0	0	0	0	0
Active 454	0	0	0	0	0	0	0	0	0	0	0	0	0	0	0	0
Active 455	0	0	0	0	0	0	0	0	0	0	0	0	0	0	0	0
Active 456	0	0	0	0	0	0	0	0	0	0	0	0	0	0	0	0
Active 457	0	0	0	0	0	0	0	0	0	0	0	0	0	0	0	0
Active 458	0	0	0	0	0	0	0	0	0	0	0	0	0	0	0	0
Active 459	0	0	0	0	0	0	0	0	0	0	0	0	0	0	0	0
Active 460	0	0	0	0	0	0	0	0	0	0	0	0	0	0	0	0
Active 461	0	0	0	0	0	0	0	0	0	0	0	0	0	0	0	0
Active 462	0	0	0	0	0	0	0	0	0	0	0	0	0	0	0	0
Active 463	0	0	0	0	0	0	0	0	0	0	0	0	0	0	0	0
Active 464	0	0	0	0	0	0	0	0	0	0	0	0	0	0	0	0
Active 465	0	0	0	0	0	0	0	0	0	0	0	0	0	0	0	0
Active 466	0	0	0	0	0	0	0	0	0	0	0	0	0	0	0	0
Active 467	0	0	0	0	0	0	0	0	0	0	0	0	0	0	0	0
Active 468	0	0	0	0	0	0	0	0	0	0	0	0	0	0	0	0
Active 469	0	0	0	0	0	0	0	0	0	0	0	0	0	0	0	0
Active 470	0	0	0	0	0	0	0	0	0	0	0	0	0	0	0	0
Active 471	0	0	0	0	0	0	0	0	0	0	0	0	0	0	0	0
Active 472	0	0	0	0	0	0	0	0	0	0	0	0	0	0	0	0
Active 473	0	0	0	0	0	0	0	0	0	0	0	0	0	0	0	0
Active 474	0	0	0	0	0	0	0	0	0	0	0	0	0	0	0	0
Active 475	0	0	0	0	0	0	0	0	0	0	0	0	0	0	0	0
Active 476	0	0	0	0	0	0	0	0	0	0	0	0	0	0	0	0
Active 477	0	0	0	0	0	0	0	0	0	0	0	0	0	0	0	0
Active 478	0	0	0	0	0	0	0	0	0	0	0	0	0	0	0	0
Active 479	0	0	0	0	0	0	0	0	0	0	0	0	0	0	0	0
Active 480	0	0	0	0	0	0	0	0	0	0	0	0	0	0	0	0
Active 481	0	0	0	0	0	0	0	0	0	0	0	0	0	0	0	0
Active 482	0	0	0	0	0	0	0	0	0	0	0	0	0	0	0	0
Active 483	0	0	0	0	0	0	0	0	0	0	0	0	0	0	0	0
Active 484	0	0	0	0	0	0	0	0	0	0	0	0	0	0	0	0
Active 485	0	0	0	0	0	0	0	0	0	0	0	0	0	0	0	0
Active 486	0	0	0	0	0	0	0	0	0	0	0	0	0	0	0	0
Active 487	0	0	0	0	0	0	0	0	0	0	0	0	0	0	0	0
Active 488	0	0	0	0	0	0	0	0	0	0	0	0	0	0	0	0
Active 489	0	0	0	0	0	0	0	0	0	0	0	0	0	0	0	0
Active 490	0	0	0	0	0	0	0	0	0	0	0	0	0	0	0	0
Active 491	0	0	0	0	0	0	0	0	0	0	0	0	0	0	0	0
Active 492	0	0	0	0	0	0	0	0	0	0	0	0	0	0	0	0
Active 493	0	0	0	0	0	0	0	0	0	0	0	0	0	0	0	0
Active 494	0	0	0	0	0	0	0	0	0	0	0	0	0	0	0	0
Active 495	0	0	0	0	0	0	0	0	0	0	0	0	0	0	0	0
Active 496	0	0	0	0	0	0	0	0	0	0	0	0	0	0	0	0
Active 497	0	0	0	0	0	0	0	0	0	0	0	0	0	0	0	0
Active 498	0	0	0	0	0	0	0	0	0	0	0	0	0	0	0	0
Active 499	0	0	0	0	0	0	0	0	0	0	0	0	0	0	0	0
Active 500	0	0	0	0	0	0	0	0	0	0	0	0	0	0	0	0
Active 501	0	0	0	0	0	0	0	0	0	0	0	0	0	0	0	0
Active 502	0	0	0	0	0	0	0	0	0	0	0	0	0	0	0	0
Active 503	0	0	0	0	0	0	0	0	0	0	0	0	0	0	0	0
Active 504	0	0	0	0	0	0	0	0	0	0	0	0	0	0	0	0
Active 505	0	0	0	0	0	0	0	0	0	0	0	0	0	0	0	0
Active 506	0	0	0	0	0	0	0	0	0	0	0	0	0	0	0	0
Active 507	0	0	0	0	0	0	0	0	0	0	0	0	0	0	0	0
Active 508	0	0	0	0	0	0	0	0	0	0	0	0	0	0	0	0
Active 509	0	0	0	0	0	0	0	0	0	0	0	0	0	0	0	0
Active 510	0	0	0	0	0	0	0	0	0	0	0	0	0	0	0	0
Active 511	0	0	0	0	0	0	0	0	0	0	0	0	0	0	0	0
Active 512	0	0	0	0	0	0	0	0	0	0	0	0	0	0	0	0
Active 513	0	0	0	0	0	0	0	0	0	0	0	0	0	0	0	0
Active 514	0	0	0	0	0	0	0	0	0	0	0	0	0	0	0	0
Active 515	0	0	0	0	0	0	0	0	0	0	0	0	0	0	0	0
Active 516	0	0	0	0	0	0	0	0	0	0	0	0	0	0	0	0
Active 517	0	0	0	0	0	0	0	0	0	0	0	0	0	0	0	0
Active 518	0	0	0	0	0	0	0	0	0	0	0	0	0	0	0	0
Active 519	0	0	0	0	0	0	0	0	0	0	0	0	0	0	0	0
Active 520	0	0	0	0	0	0	0	0	0	0	0	0	0	0	0	0
Active 521	0	0	0	0	0	0	0	0	0	0	0	0	0	0	0	0
Active 522	0	0	0	0	0	0	0	0	0	0	0	0	0	0	0	0
Active 523	0	0	0	0	0	0	0	0	0	0	0	0	0	0	0	0
Active 524	0	0	0	0	0	0	0	0	0	0	0	0	0	0	0	0
Active 525	0	0	0	0	0	0	0	0	0	0	0	0	0	0	0	0
Active 526	0	0	0	0	0	0	0	0	0	0	0	0	0	0	0	0
Active 527	0	0	0	0	0	0	0	0	0	0	0	0	0	0	0	0
Active 528	0	0	0	0	0	0	0	0	0	0	0	0	0	0	0	0
Active 529	0	0	0	0	0	0	0	0	0	0	0	0	0	0	0	0
Active 530	0	0	0	0	0	0	0	0	0	0	0	0	0	0	0	0
Active 531	0	0	0	0	0	0	0	0	0	0	0	0	0	0	0	0
Active 532	0	0	0	0	0	0	0	0	0	0	0	0	0	0	0	0
Active 533	0	0	0	0	0	0	0	0	0	0	0	0	0	0	0	0
Active 534	0	0	0	0	0	0	0	0	0	0	0	0	0	0	0	0
Active 535	0	0	0	0	0	0	0	0	0	0	0	0	0	0	0	0
Active 536	0	0	0	0	0	0	0	0	0	0	0	0	0	0	0	0
Active 537	0	0	0	0	0	0	0	0	0	0	0	0	0	0	0	0
Active 538	0	0	0	0	0	0	0	0	0	0	0	0	0	0	0	0
Active 539	0	0	0	0	0	0	0	0	0	0	0	0	0	0	0	0
Active 540	0	0	0	0	0	0	0	0	0	0	0	0	0	0	0	0
Active 541	0	0	0	0	0	0	0	0	0	0	0	0	0	0	0	0
Active 542	0	0	0	0	0	0	0	0	0	0	0	0	0	0	0	0
Active 543	0	0	0	0	0	0	0	0	0	0	0	0	0	0	0	0
Active 544	0	0	0	0	0	0	0	0	0	0	0	0	0	0	0	0
Active 545	0	0	0	0	0	0	0	0	0	0	0	0	0	0	0	0
Active 546	0	0	0	0	0	0	0	0	0	0	0	0	0	0	0	0
Active 547	0	0	0	0	0	0	0	0	0	0	0	0	0	0	0	0
Active 548	0	0	0	0	0	0	0	0	0	0	0	0	0	0	0	0
Active 549	0	0	0	0	0	0	0	0	0	0	0	0	0	0	0	0
Active 550	0	0	0	0	0	0	0	0	0	0	0	0	0	0	0	0
Active 551	0	0	0	0	0	0	0	0	0	0	0	0	0	0	0	0
Active 552	0	0	0	0	0	0	0	0	0	0	0	0	0	0	0	0
Active 553	0	0	0	0	0	0	0	0	0	0	0	0	0	0	0	0
Active 554	0	0	0	0	0	0	0	0	0	0	0	0	0	0	0	0
Active 555	0	0	0	0	0	0	0	0	0	0	0	0	0	0	0	0
Active 556	0	0	0	0	0	0	0	0	0	0	0	0	0	0	0	0
Active 557	0	0	0	0	0	0	0	0	0	0	0	0	0	0	0	0
Active 558	0	0	0	0	0	0	0	0	0	0	0	0	0	0	0	0
Active 559	0	0	0	0	0	0	0	0	0	0	0	0	0	0	0	0
Active 560	0	0	0	0	0	0	0	0	0	0	0	0	0	0	0	0
Active 561	0	0	0	0	0	0	0	0	0	0	0	0	0	0	0	0
Active 562	0	0	0	0	0	0	0	0	0	0	0	0	0	0	0	0
Active 563	0	0	0	0	0	0	0	0	0	0	0	0	0	0	0	0
Active 564	0	0	0	0	0	0	0	0	0	0	0	0	0	0	0	0
Active 565	0	0	0	0	0	0	0	0	0	0	0	0	0	0	0	0
Active 566	0	0	0	0	0	0	0	0	0	0	0	0	0	0	0	0
Active 567	0	0	0	0	0	0	0	0	0	0	0	0	0	0	0	0
Active 568	0	0	0	0	0	0	0	0	0	0	0	0	0	0	0	0
Active 569	0	0	0	0	0	0	0	0	0	0	0	0	0	0	0	0
Active 570	0	0	0	0	0	0	0	0	0	0	0	0	0	0	0	0
Active 571	0	0	0	0	0	0	0	0	0	0	0	0	0	0	0	0
Active 572	0	0	0	0	0	0	0	0	0	0	0	0	0	0	0	0
Active 573	0	0	0	0	0	0	0	0	0	0	0	0	0	0	0	0
Active 574	0	0	0	0	0	0	0	0	0	0	0	0	0	0	0	0
Active 575	0	0	0	0	0	0	0	0	0	0	0	0	0	0	0	0
Active 576	0	0	0	0	0	0	0	0	0	0	0	0	0	0	0	0
Active 577	0	0	0	0	0	0	0	0	0	0	0	0	0	0	0	0
Active 578	0	0	0	0	0	0	0	0	0	0	0	0	0	0	0	0
Active 579	0	0	0	0	0	0	0	0	0	0	0	0	0	0	0	0
Active 580	0	0	0	0	0	0	0	0	0	0	0	0	0	0	0	0
Active 581	0	0	0	0	0	0	0	0	0	0	0	0	0	0	0	0
Active 582	0	0	0	0	0	0	0	0	0	0	0	0	0	0	0	0
Active 583	0	0	0	0	0	0	0	0	0	0	0	0	0	0	0	0
Active 584	0	0	0	0	0	0	0	0	0	0	0	0	0	0	0	0
Active 585	0	0	0	0	0	0	0	0	0	0	0	0	0	0	0	0
Active 586	0	0	0	0	0	0	0	0	0	0	0	0	0	0	0	0
Active 587	0	0	0	0	0	0	0	0	0	0	0	0	0	0	0	0
Active 588	0	0	0	0	0	0	0	0	0	0	0	0	0	0	0	0
Active 589	0	0	0	0	0	0	0	0	0	0	0	0	0	0	0	0
Active 590	0	0	0	0	0	0	0	0	0	0	0	0	0	0	0	0
Active 591	0	0	0	0	0	0	0	0	0	0	0	0	0	0	0	0
Active 592	0	0	0	0	0	0	0	0	0	0	0	0	0	0	0	0
Active 593	0	0	0	0	0	0	0	0	0	0	0	0	0	0	0	0
Active 594	0	0	0	0	0	0	0	0	0	0	0	0	0	0	0	0
Active 595	0	0	0	0	0	0	0	0	0	0	0	0	0	0	0	0
Active 596	0	0	0	0	0	0	0	0	0	0	0	0	0	0	0	0
Active 597	0	0	0	0	0	0	0	0	0	0	0	0	0	0	0	0
Active 598	0	0	0	0	0	0	0	0	0	0	0	0	0	0	0	0
Active 599	0	0	0	0	0	0	0	0	0	0	0	0	0	0	0	0
Active 600	0	0	0	0	0	0	0	0	0	0	0	0	0	0	0	0
Active 601	0	0	0	0	0	0	0	0	0	0	0	0	0	0	0	0
Active 602	0	0	0	0	0	0	0	0	0	0	0	0	0	0	0	0
Active 603	0	0	0	0	0	0	0	0	0	0	0	0	0	0	0	0
Active 604	0	0	0	0	0	0	0	0	0	0	0	0	0	0	0	0
Active 605	0	0	0	0	0	0	0	0	0	0	0	0	0	0	0	0
Active 606	0	0	0	0	0	0	0	0	0	0	0	0	0	0	0	0
Active 607	0	0	0	0	0	0	0	0	0	0	0	0	0	0	0	0
Active 608	0	0	0	0	0	0	0	0	0	0	0	0	0	0	0	0
Active 609	0	0	0	0	0	0	0	0	0	0	0	0	0	0	0	0
Active 610	0	0	0	0	0	0	0	0	0	0	0	0	0	0	0	0
Active 611	0	0	0	0	0	0	0	0	0	0	0	0	0	0	0	0
Active 612	0	0	0	0	0	0	0	0	0	0	0	0	0	0	0	0
Active 613	0	0	0	0	0	0	0	0	0	0	0	0	0	0	0	0
Active 614	0	0	0	0	0	0	0	0	0	0	0	0	0	0	0	0
Active 615	0	0	0	0	0	0	0	0	0	0	0	0	0	0	0	0
Active 616	0	0	0	0	0	0	0	0	0	0	0	0	0	0	0	0
Active 617	0	0	0	0	0	0	0	0	0	0	0	0	0	0	0	0
Active 618	0	0	0	0	0	0	0	0	0	0	0	0	0	0	0	0
Active 619	0	0	0	0	0	0	0	0	0	0	0	0	0	0	0	0
Active 620	0	0	0	0	0	0	0	0	0	0	0	0	0	0	0	0
Active 621	0	0	0	0	0	0	0	0	0	0	0	0	0	0	0	0
Active 622	0	0	0	0	0	0	0	0	0	0	0	0	0	0	0	0
Active 623	0	0	0	0	0	0	0	0	0	0	0	0	0	0	0	0
Active 624	0	0	0	0	0	0	0	0	0	0	0	0	0	0	0	0
Active 625	0	0	0	0	0	0	0	0	0	0	0	0	0	0	0	0
Active 626	0	0	0	0	0	0	0	0	0	0	0	0	0	0	0	0
Active 627	0	0	0	0	0	0	0	0	0	0	0	0	0	0	0	0
Active 628	0	0	0	0	0	0	0	0	0	0	0	0	0	0	0	0
Active 629	0	0	0	0	0	0	0	0	0	0	0	0	0	0	0	0
Active 630	0	0	0	0	0	0	0	0	0	0	0	0	0	0	0	0
Active 631	0	0	0	0	0	0	0	0	0	0	0	0	0	0	0	0
Active 632	0	0	0	0	0	0	0	0	0	0	0	0	0	0	0	0
Active 633	0	0	0	0	0	0	0	0	0	0	0	0	0	0	0	0
Active 634	0	0	0	0	0	0	0	0	0	0	0	0	0	0	0	0
Active 635	0	0	0	0	0	0	0	0	0	0	0	0	0	0	0	0
Active 636	0	0	0	0	0	0	0	0	0	0	0	0	0	0	0	0
Active 637	0	0	0	0	0	0	0	0	0	0	0	0	0	0	0	0
Active 638	0	0	0	0	0	0	0	0	0	0	0	0	0	0	0	0
Active 639	0	0	0	0	0	0	0	0	0	0	0	0	0	0	0	0
Active 640	0	0	0	0	0	0	0	0	0	0	0	0	0	0	0	0
Active 641	0	0	0	0	0	0	0	0	0	0	0	0	0	0	0	0
Active 642	0	0	0	0	0	0	0	0	0	0	0	0	0	0	0	0
Active 643	0	0	0	0	0	0	0	0	0	0	0	0	0	0	0	0
Active 644	0	0	0	0	0	0	0	0	0	0	0	0	0	0	0	0
Active 645	0	0	0	0	0	0	0	0	0	0	0	0	0	0	0	0
Active 646	0	0	0	0	0	0	0	0	0	0	0	0	0	0	0	0
Active 647	0	0	0	0	0	0	0	0	0	0	0	0	0	0	0	0
Active 648	0	0	0	0	0	0	0	0	0	0	0	0	0	0	0	0
Active 649	0	0	0	0	0	0	0	0	0	0	0	0	0	0	0	0
Active 650	0	0	0	0	0	0	0	0	0	0	0	0	0	0	0	0
Active 651	0	0	0	0	0	0	0	0	0	0	0	0	0	0	0	0
Active 652	0	0	0	0	0	0	0	0	0	0	0	0	0	0	0	0
Active 653	0	0	0	0	0	0	0	0	0	0	0	0	0	0	0	0
Active 654	0	0	0	0	0	0	0	0	0	0	0	0	0	0	0	0
Active 655	0	0	0	0	0	0	0	0	0	0	0	0	0	0	0	0
Active 656	0	0	0	0	0	0	0	0	0	0	0	0	0	0	0	0
Active 657	0	0	0	0	0	0	0	0	0	0	0	0	0	0	0	0
Active 658	0	0	0	0	0	0	0	0	0	0	0	0	0	0	0	0
Active 659	0	0	0	0	0	0	0	0	0	0	0	0	0	0	0	0
Active 660	0	0	0	0	0	0	0	0	0	0	0	0	0	0	0	0
Active 661	0	0	0	0	0	0	0	0	0	0	0	0	0	0	0	0
Active 662	0	0	0	0	0	0	0	0	0	0	0	0	0	0	0	0
Active 663	0	0	0	0	0	0	0	0	0	0	0	0	0	0	0	0
Active 664	0	0	0	0	0	0	0	0	0	0	0	0	0	0	0	0
Active 665	0	0	0	0	0	0	0	0	0	0	0	0	0	0	0	0
Active 666	0	0	0	0	0	0	0	0	0	0	0	0	0	0	0	0
Active 667	0	0	0	0	0	0	0	0	0	0	0	0	0	0	0	0
Active 668	0	0	0	0	0	0	0	0	0	0	0	0	0	0	0	0
Active 669	0	0	0	0	0	0	0	0	0	0	0	0	0	0	0	0
Active 670	0	0	0	0	0	0	0	0	0	0	0	0	0	0	0	0
Active 671	0	0	0	0	0	0	0	0	0	0	0	0	0	0	0	0
Active 672	0	0	0	0	0	0	0	0	0	0	0	0	0	0	0	0
Active 673	0	0	0	0	0	0	0	0	0	0	0	0	0	0	0	0
Active 674	0	0	0	0	0	0	0	0	0	0	0	0	0	0	0	0
Active 675	0	0	0	0	0	0	0	0	0	0	0	0	0	0	0	0
Active 676	0	0	0	0	0	0	0	0	0	0	0	0	0	0	0	0
Active 677	0	0	0	0	0	0	0	0	0	0	0	0	0	0	0	0
Active 678	0	0	0	0	0	0	0	0	0	0	0	0	0	0	0	0
Active 679	0	0	0	0	0	0	0	0	0	0	0	0	0	0	0	0
Active 680	0	0	0	0	0	0	0	0	0	0	0	0	0	0	0	0
Active 681	0	0	0	0	0	0	0	0	0	0	0	0	0	0	0	0
Active 682	0	0	0	0	0	0	0	0	0	0	0	0	0	0	0	0
Active 683	0	0	0	0	0	0	0	0	0	0	0	0	0	0	0	0
Active 684	0	0	0	0	0	0	0	0	0	0	0	0	0	0	0	0
Active 685	0	0	0	0	0	0	0	0	0	0	0	0	0	0	0	0
Active 686	0	0	0	0	0	0	0	0	0	0	0	0	0	0	0	0
Active 687	0	0	0	0	0	0	0	0	0	0	0	0	0	0	0	0
Active 688	0	0	0	0	0	0	0	0	0	0	0	0	0	0	0	0
Active 689	0	0	0	0	0	0	0	0	0	0	0	0	0	0	0	0
Active 690	0	0	0	0	0	0	0	0	0	0	0	0	0	0	0	0
Active 691	0	0	0	0	0	0	0	0	0	0	0	0	0	0	0	0
Active 692	0	0	0	0	0	0	0	0	0	0	0	0	0	0	0	0
Active 693	0	0	0	0	0	0	0	0	0	0	0	0	0	0	0	0
Active 694	0	0	0	0	0	0	0	0	0	0	0	0	0	0	0	0
Active 695	0	0	0	0	0	0	0	0	0	0	0	0	0	0	0	0
Active 696	0	0	0	0	0	0	0	0	0	0	0	0	0	0	0	0
Active 697	0	0	0	0	0	0	0	0	0	0	0	0	0	0	0	0
Active 698	0	0	0	0	0	0	0	0	0	0	0	0	0	0	0	0
Active 699	0	0	0	0	0	0	0	0	0	0	0	0	0	0	0	0
Active 700	0	0	0	0	0	0	0	0	0	0	0	0	0	0	0	0
Active 701	0	0	0	0	0	0	0	0	0	0	0	0	0	0	0	0
Active 702	0	0	0	0	0	0	0	0	0	0	0	0	0	0	0	0
Active 703	0	0	0	0	0	0	0	0	0	0	0	0	0	0	0	0
Active 704	0	0	0	0	0	0	0	0	0	0	0	0	0	0	0	0
Active 705	0	0	0	0	0	0	0	0	0	0	0	0	0	0	0	0
Active 706	0	0	0	0	0	0	0	0	0	0	0	0	0	0	0	0
Active 707	0	0	0	0	0	0	0	0	0	0	0	0	0	0	0	0
Active 708	0	0	0	0	0	0	0	0	0	0	0	0	0	0	0	0
Active 709	0	0	0	0	0	0	0	0	0	0	0	0	0	0	0	0
Active 710	0	0	0	0	0	0	0	0	0	0	0	0	0	0	0	0
Active 711	0	0	0	0	0	0	0	0	0	0	0	0	0	0	0	0
Active 712	0	0	0	0	0	0	0	0	0	0	0	0	0	0	0	0
Active 713	0	0	0	0	0	0	0	0	0	0	0	0	0	0	0	0
Active 714	0	0	0	0	0	0	0	0	0	0	0	0	0	0	0	0
Active 715	0	0	0	0	0	0	0	0	0	0	0	0	0	0	0	0
Active 716	0	0	0	0	0	0	0	0	0	0	0	0	0	0	0	0
Active 717	0	0	0	0	0	0	0	0	0	0	0	0	0	0	0	0
Active 718	0	0	0	0	0	0	0	0	0	0	0	0	0	0	0	0
Active 719	0	0	0	0	0	0	0	0	0	0	0	0	0	0	0	0
Active 720	0	0	0	0	0	0	0	0	0	0	0	0	0	0	0	0
Active 721	0	0	0	0	0	0	0	0	0	0	0	0	0	0	0	0
Active 722	0	0	0	0	0	0	0	0	0	0	0	0	0	0	0	0
Active 723	0	0	0	0	0	0	0	0	0	0	0	0	0	0	0	0
Active 724	0	0	0	0	0	0	0	0	0	0	0	0	0	0	0	0
Active 725	0	0	0	0	0	0	0	0	0	0	0	0	0	0	0	0
Active 726	0	0	0	0	0	0	0	0	0	0	0	0	0	0	0	0
Active 727	0	0	0	0	0	0	0	0	0	0	0	0	0	0	0	0
Active 728	0	0	0	0	0	0	0	0	0	0	0	0	0	0	0	0
Active 729	0	0	0	0	0	0	0	0	0	0	0	0	0	0	0	0
Active 730	0	0	0	0	0	0	0	0	0	0	0	0	0	0	0	0
Active 731	0	0	0	0	0	0	0	0	0	0	0	0	0	0	0	0
Active 732	0	0	0	0	0	0	0	0	0	0	0	0	0	0	0	0
Active 733	0	0	0	0	0	0	0	0	0	0	0	0	0	0	0	0
Active 734	0	0	0	0	0	0	0	0	0	0	0	0	0	0	0	0
Active 735	0	0	0	0	0	0	0	0	0	0	0	0	0	0	0	0
Active 736	0	0	0	0	0	0	0	0	0	0	0	0	0	0	0	0
Active 737	0	0	0	0	0	0	0	0	0	0	0	0	0	0	0	0
Active 738	0	0	0	0	0	0	0	0	0	0	0	0	0	0	0	0
Active 739	0	0	0	0	0	0	0	0	0	0	0	0	0	0	0	0
Active 740	0	0	0	0	0	0	0	0	0	0	0	0	0	0	0	0
Active 741	0	0	0	0	0	0	0	0	0	0	0	0	0	0	0	0
Active 742	0	0	0	0	0	0	0	0	0	0	0	0	0	0	0	0
Active 743	0	0	0	0	0	0	0	0	0	0	0	0	0	0	0	0
Active 744	0	0	0	0	0	0	0	0	0	0	0	0	0	0	0	0
Active 745	0	0	0	0	0	0	0	0	0	0	0	0	0	0	0	0
Active 746	0	0	0	0	0	0	0	0	0	0	0	0	0	0	0	0
Active 747	0	0	0	0	0	0	0	0	0	0	0	0	0	0	0	0
Active 748	0	0	0	0	0	0	0	0	0	0	0	0	0	0	0	0
Active 749	0	0	0	0	0	0	0	0	0	0	0	0	0	0	0	0
Active 750	0	0	0	0	0	0	0	0	0	0	0	0	0	0	0	0
Active 751	0	0	0	0	0	0	0	0	0	0	0	0	0	0	0	0
Active 752	0	0	0	0	0	0	0	0	0	0	0	0	0	0	0	0
Active 753	0	0	0	0	0	0	0	0	0	0	0	0	0	0	0	0
Active 754	0	0	0	0	0	0	0	0	0	0	0	0	0	0	0	0
Active 755	0	0	0	0	0	0	0	0	0	0	0	0	0	0	0	0
Active 756	0	0	0	0	0	0	0	0	0	0	0	0	0	0	0	0
Active 757	0	0	0	0	0	0	0	0	0	0	0	0	0	0	0	0
Active 758	0	0	0	0	0	0	0	0	0	0	0	0	0	0	0	0
Active 759	0	0	0	0	0	0	0	0	0	0	0	0	0	0	0	0
Active 760	0	0	0	0	0	0	0	0	0	0	0	0	0	0	0	0
Active 761	0	0	0	0	0	0	0	0	0	0	0	0	0	0	0	0
Active 762	0	0	0	0	0	0	0	0	0	0	0	0	0	0	0	0
Active 763	0	0	0	0	0	0	0	0	0	0	0	0	0	0	0	0
Active 764	0	0	0	0	0	0	0	0	0	0	0	0	0	0	0	0
Active 765	0	0	0	0	0	0	0	0	0	0	0	0	0	0	0	0
Active 766	0	0	0	0	0	0	0	0	0	0	0	0	0	0	0	0
Active 767	0	0	0	0	0	0	0	0	0	0	0	0	0	0	0	0
Active 768	0	0	0	0	0	0	0	0	0	0	0	0	0	0	0	0
Active 769	0	0	0	0	0	0	0	0	0	0	0	0	0	0	0	0
Active 770	0	0	0	0	0	0	0	0	0	0	0	0	0	0	0	0
Active 771	0	0	0	0	0	0	0	0	0	0	0	0	0	0	0	0
Active 772	0	0	0	0	0	0	0	0	0	0	0	0	0	0	0	0
Active 773	0	0	0	0	0	0	0	0	0	0	0	0	0	0	0	0
Active 774	0	0	0	0	0	0	0	0	0	0	0	0	0	0	0	0
Active 775	0	0	0	0	0	0	0	0	0	0	0	0	0	0	0	0
Active 776	0	0	0	0	0	0	0	0	0	0	0	0	0	0	0	0
Active 777	0	0	0	0	0	0	0	0	0	0	0	0	0	0	0	0
Active 778	0	0	0	0	0	0	0	0	0	0	0	0	0	0	0	0
Active 779	0	0	0	0	0	0	0	0	0	0	0	0	0	0	0	0
Active 780	0	0	0	0	0	0	0	0	0	0	0	0	0	0	0	0
Active 781	0	0	0	0	0	0	0	0	0	0	0	0	0	0	0	0
Active 782	0	0	0	0	0	0	0	0	0	0	0	0	0	0	0	0
Active 783	0	0	0	0	0	0	0	0	0	0	0	0	0	0	0	0
Active 784	0	0	0	0	0	0	0	0	0	0	0	0	0	0	0	0
Active 785	0	0	0	0	0	0	0	0	0	0	0	0	0	0	0	0
Active 786	0	0	0	0	0	0	0	0	0	0	0	0	0	0	0	0
Active 787	0	0	0	0	0	0	0	0	0	0	0	0	0	0	0	0
Active 788	0	0	0	0	0	0	0	0	0	0	0	0	0	0	0	0
Active 789	0	0	0	0	0	0	0	0	0	0	0	0	0	0	0	0
Active 790	0	0	0	0	0	0	0	0	0	0	0	0	0	0	0	0
Active 791	0	0	0	0	0	0	0	0	0	0	0	0	0	0	0	0
Active 792	0	0	0	0	0	0	0	0	0	0	0	0	0	0	0	0
Active 793	0	0	0	0	0	0	0	0	0	0	0	0	0	0	0	0
Active 794	0	0	0	0	0	0	0	0	0	0	0	0	0	0	0	0
Active 795	0	0	0	0	0	0	0	0	0	0	0	0	0	0	0	0
Active 796	0	0	0	0	0	0	0	0	0	0	0	0	0	0	0	0
Active 797	0	0	0	0	0	0	0	0	0	0	0	0	0	0	0	0
Active 798	0	0	0	0	0	0	0	0	0	0	0	0	0	0	0	0
Active 799	0	0	0	0	0	0	0	0	0	0	0	0	0	0	0	0
Active 800	0	0	0	0	0	0	0	0	0	0	0	0	0	0	0	0
Active 801	0	0	0	0	0	0	0	0	0	0	0	0	0	0	0	0
Active 802	0	0	0	0	0	0	0	0	0	0	0	0	0	0	0	0
Active 803	0	0	0	0	0	0	0	0	0	0	0	0	0	0	0	0
Active 804	0	0	0	0	0	0	0	0	0	0	0	0	0	0	0	0
Active 805	0	0	0	0	0	0	0	0	0	0	0	0	0	0	0	0
Active 806	0	0	0	0	0	0	0	0	0	0	0	0	0	0	0	0
Active 807	0	0	0	0	0	0	0	0	0	0	0	0	0	0	0	0
Active 808	0	0	0	0	0	0	0	0	0	0	0	0	0	0	0	0
Active 809	0	0	0	0	0	0	0	0	0	0	0	0	0	0	0	0
Active 810	0	0	0	0	0	0	0	0	0	0	0	0	0	0	0	0
Active 811	0	0	0	0	0	0	0	0	0	0	0	0	0	0	0	0
Active 812	0	0	0	0	0	0	0	0	0	0	0	0	0	0	0	0
Active 813	0	0	0	0	0	0	0	0	0	0	0	0	0	0	0	0
Active 814	0	0	0	0	0	0	0	0	0	0	0	0	0	0	0	0
Active 815	0	0	0	0	0	0	0	0	0	0	0	0	0	0	0	0
Active 816	0	0	0	0	0	0	0	0	0	0	0	0	0	0	0	0
Active 817	0	0	0	0	0	0	0	0	0	0	0	0	0	0	0	0
Active 818	0	0	0	0	0	0	0	0	0	0	0	0	0	0	0	0
Active 819	0	0	0	0	0	0	0	0	0	0	0	0	0	0	0	0
Active 820	0	0	0	0	0	0	0	0	0	0	0	0	0	0	0	0
Active 821	0	0	0	0	0	0	0	0	0	0	0	0	0	0	0	0
Active 822	0	0	0	0	0	0	0	0	0	0	0	0	0	0	0	0
Active 823	0	0	0	0	0	0	0	0	0	0	0	0	0	0	0	0
Active 824	0	0	0	0	0	0	0	0	0	0	0	0	0	0	0	0
Active 825	0	0	0	0	0	0	0	0	0	0	0	0	0	0	0	0
Active 826	0	0	0	0	0	0	0	0	0	0	0	0	0	0	0	0
Active 827	0	0	0	0	0	0	0	0	0	0	0	0	0	0	0	0
Active 828	0	0	0	0	0	0	0	0	0	0	0	0	0	0	0	0
Active 829	0	0	0	0	0	0	0	0	0	0	0	0	0	0	0	0
Active 830	0	0	0	0	0	0	0	0	0	0	0	0	0	0	0	0
Active 831	0	0	0	0	0	0	0	0	0	0	0	0	0	0	0	0
Active 832	0	0	0	0	0	0	0	0	0	0	0	0	0	0	0	0
Active 833	0	0	0	0	0	0	0	0	0	0	0	0	0	0	0	0
Active 834	0	0	0	0	0	0	0	0	0	0	0	0	0	0	0	0
Active 835	0	0	0	0	0	0	0	0	0	0	0	0	0	0	0	0
Active 836	0	0	0	0	0	0	0	0	0	0	0	0	0	0	0	0
Active 837	0	0	0	0	0	0	0	0	0	0	0	0	0	0	0	0
Active 838	0	0	0	0	0	0	0	0	0	0	0	0	0	0	0	0
Active 839	0	0	0	0	0	0	0	0	0	0	0	0	0	0	0	0
Active 840	0	0	0	0	0	0	0	0	0	0	0	0	0	0	0	0
Active 841	0	0	0	0	0	0	0	0	0	0	0	0	0	0	0	0
Active 842	0	0	0	0	0	0	0	0	0	0	0	0	0	0	0	0
Active 843	0	0	0	0	0	0	0	0	0	0	0	0	0	0	0	0
Active 844	0	0	0	0	0	0	0	0	0	0	0	0	0	0	0	0
Active 845	0	0	0	0	0	0	0	0	0	0	0	0	0	0	0	0
Active 846	0	0	0	0	0	0	0	0	0	0	0	0	0	0	0	0
Active 847	0	0	0	0	0	0	0	0	0	0	0	0	0	0	0	0
Active 848	0	0	0	0	0	0	0	0	0	0	0	0	0	0	0	0
Active 849	0	0	0	0	0	0	0	0	0	0	0	0	0	0	0	0
Active 850	0	0	0	0	0	0	0	0	0	0	0	0	0	0	0	0
Active 851	0	0	0	0	0	0	0	0	0	0	0	0	0	0	0	0
Active 852	0	0	0	0	0	0	0	0	0	0	0	0	0	0	0	0
Active 853	0	0	0	0	0	0	0	0	0	0	0	0	0	0	0	0
Active 854	0	0	0	0	0	0	0	0	0	0	0	0	0	0	0	0
Active 855	0	0	0	0	0	0	0	0	0	0	0	0	0	0	0	0
Active 856	0	0	0	0	0	0	0	0	0	0	0	0	0	0	0	0
Active 857	0	0	0	0	0	0	0	0	0	0	0	0	0	0	0	0
Active 858	0	0	0	0	0	0	0	0	0	0	0	0	0	0	0	0
Active 859	0	0	0	0	0	0	0	0	0	0	0	0	0	0	0	0
Active 860	0	0	0	0	0	0	0	0	0	0	0	0	0	0	0	0
Active 861	0	0	0	0	0	0	0	0	0	0	0	0	0	0	0	0
Active 862	0	0	0	0	0	0	0	0	0	0	0	0	0	0	0	0
Active 863	0	0	0	0	0	0	0	0	0	0	0	0	0	0	0	0
Active 864	0	0	0	0	0	0	0	0	0	0	0	0	0	0	0	0
Active 865	0	0	0	0	0	0	0	0	0	0	0	0	0	0	0	0
Active 866	0	0	0	0	0	0	0	0	0	0	0	0	0	0	0	0
Active 867	0	0	0	0	0	0	0	0	0	0	0	0	0	0	0	0
Active 868	0	0	0	0	0	0	0	0	0	0	0	0	0	0	0	0
Active 869	0	0	0	0	0	0	0	0	0	0	0	0	0	0	0	0
Active 870	0	0	0	0	0	0	0	0	0	0	0	0	0	0	0	0
Active 871	0	0	0	0	0	0	0	0	0	0	0	0	0	0	0	0
Active 872	0	0	0	0	0	0	0	0	0	0	0	0	0	0	0	0
Active 873	0	0	0	0	0	0	0	0	0	0	0	0	0	0	0	0
Active 874	0	0	0	0	0	0	0	0	0	0	0	0	0	0	0	0
Active 875	0	0	0	0	0	0	0	0	0	0	0	0	0	0	0	0
Active 876	0	0	0	0	0	0	0	0	0	0	0	0	0	0	0	0
Active 877	0	0	0	0	0	0	0	0	0	0	0	0	0	0	0	0
Active 878	0	0	0	0	0	0	0	0	0	0	0	0	0	0	0	0
Active 879	0	0	0	0	0	0	0	0	0	0	0	0	0	0	0	0
Active 880	0	0	0	0	0	0	0	0	0	0	0	0	0	0	0	0
Active 881	0	0	0	0	0	0	0	0	0	0	0	0	0	0	0	0
Active 882	0	0	0	0	0	0	0	0	0	0	0	0	0	0	0	0
Active 883	0	0	0	0	0	0	0	0	0	0	0	0	0	0	0	0
Active 884	0	0	0	0	0	0	0	0	0	0	0	0	0	0	0	0
Active 885	0	0	0	0	0	0	0	0	0	0	0	0	0	0	0	0
Active 886	0	0	0	0	0	0	0	0	0	0	0	0	0	0	0	0
Active 887	0	0	0	0	0	0	0	0	0	0	0	0	0	0	0	0
Active 888	0	0	0	0	0	0	0	0	0	0	0	0	0	0	0	0
Active 889	0	0	0	0	0	0	0	0	0	0	0	0	0	0	0	0
Active 890	0	0	0	0	0	0	0	0	0	0	0	0	0	0	0	0
Active 891	0	0	0	0	0	0	0	0	0	0	0	0	0	0	0	0
Active 892	0	0	0	0	0	0	0	0	0	0	0	0	0	0	0	0
Active 893	0	0	0	0	0	0	0	0	0	0	0	0	0	0	0	0
Active 894	0	0	0	0	0	0	0	0	0	0	0	0	0	0	0	0
Active 895	0	0	0	0	0	0	0	0	0	0	0	0	0	0	0	0
Active 896	0	0	0	0	0	0	0	0	0	0	0	0	0	0	0	0
Active 897	0	0	0	0	0	0	0	0	0	0	0	0	0	0	0	0
Active 898	0	0	0	0	0	0	0	0	0	0	0	0	0	0	0	0
Active 899	0	0	0	0	0	0	0	0	0	0	0	0	0	0	0	0
Active 900	0	0	0	0	0	0	0	0	0	0	0	0	0	0	0	0
Active 901	0	0	0	0	0	0	0	0	0	0	0	0	0	0	0	0
Active 902	0	0	0	0	0	0	0	0	0	0	0	0	0	0	0	0
Active 903	0	0	0	0	0	0	0	0	0	0	0	0	0	0	0	0
Active 904	0	0	0	0	0	0	0	0	0	0	0	0	0	0	0	0
Active 905	0	0	0	0	0	0	0	0	0	0	0	0	0	0	0	0
Active 906	0	0	0	0	0	0	0	0	0	0	0	0	0	0	0	0
Active 907	0	0	0	0	0	0	0	0	0	0	0	0	0	0	0	0
Active 908	0	0	0	0	0	0	0	0	0	0	0	0	0	0	0	0
Active 909	0	0	0	0	0	0	0	0	0	0	0	0	0	0	0	0
Active 910	0	0	0	0	0	0	0	0	0	0	0	0	0	0	0	0
Active 911	0	0	0	0	0	0	0	0	0	0	0	0	0	0	0	0
Active 912	0	0	0	0	0	0	0	0	0	0	0	0	0	0	0	0
Active 913	0	0	0	0	0	0	0	0	0	0	0	0	0	0	0	0
Active 914	0	0	0	0	0	0	0	0	0	0	0	0	0	0	0	0
Active 915	0	0	0	0	0	0	0	0	0	0	0	0	0	0	0	0
Active 916	0	0	0	0	0	0	0	0	0	0	0	0	0	0	0	0
Active 917	0	0	0	0	0	0	0	0	0	0	0	0	0	0	0	0
Active 918	0	0	0	0	0	0	0	0	0	0	0	0	0	0	0	0
Active 919	0	0	0	0	0	0	0	0	0	0	0	0	0	0	0	0
Active 920	0	0	0	0	0	0	0	0	0	0	0	0	0	0	0	0
Active 921	0	0	0	0	0	0	0	0	0	0	0	0	0	0	0	0
Active 922	0	0	0	0	0	0	0	0	0	0	0	0	0	0	0	0
Active 923	0	0	0	0	0	0	0	0	0	0	0	0	0	0	0	0
Active 924	0	0	0	0	0	0	0	0	0	0	0	0	0	0	0	0
Active 925	0	0	0	0	0	0	0	0	0	0	0	0	0	0	0	0
Active 926	0	0	0	0	0	0	0	0	0	0	0	0	0	0	0	0
Active 927	0	0	0	0	0	0	0	0	0	0	0	0	0	0	0	0
Active 928	0	0	0	0	0	0	0	0	0	0	0	0	0	0	0	0
Active 929	0	0	0	0	0	0	0	0	0	0	0	0	0	0	0	0
Active 930	0	0	0	0	0	0	0	0	0	0	0	0	0	0	0	0
Active 931	0	0	0	0	0	0	0	0	0	0	0	0	0	0	0	0
Active 932	0	0	0	0	0	0	0	0	0	0	0	0	0	0	0	0
Active 933	0	0	0	0	0	0	0	0	0	0	0	0	0	0	0	0
Active 934	0	0	0	0	0	0	0	0	0	0	0	0	0	0	0	0
Active 935	0	0	0	0	0	0	0	0	0	0	0	0	0	0	0	0
Active 936	0	0	0	0	0	0	0	0	0	0	0	0	0	0	0	0
Active 937	0	0	0	0	0	0	0	0	0	0	0	0	0	0	0	0
Active 938	0	0	0	0	0	0	0	0	0	0	0	0	0	0	0	0
Active 939	0	0	0	0	0	0	0	0	0	0	0	0	0	0	0	0
Active 940	0	0	0	0	0	0	0	0	0	0	0	0	0	0	0	0
Active 941	0	0	0	0	0	0	0	0	0	0	0	0	0	0	0	0
Active 942	0	0	0	0	0	0	0	0	0	0	0	0	0	0	0	0
Active 943	0	0	0	0	0	0	0	0	0	0	0	0	0	0	0	0
Active 944	0	0	0	0	0	0	0	0	0	0	0	0	0	0	0	0
Active 945	0	0	0	0	0	0	0	0	0	0	0	0	0	0	0	0
Active 946	0	0	0	0	0	0	0	0	0	0	0	0	0	0	0	0
Active 947	0	0	0	0	0	0	0	0	0	0	0	0	0	0	0	0
Active 948	0	0	0	0	0	0	0	0	0	0	0	0	0	0	0	0
Active 949	0	0	0	0	0	0	0	0	0	0	0	0	0	0	0	0
Active 950	0	0	0	0	0	0	0	0	0	0	0	0	0	0	0	0
Active 951	0	0	0	0	0	0	0	0	0	0	0	0	0	0	0	0
Active 952	0	0	0	0	0	0	0	0	0	0	0	0	0	0	0	0
Active 953	0	0	0	0	0	0	0	0	0	0	0	0	0	0	0	0
Active 954	0	0	0	0	0	0	0	0	0	0	0	0	0	0	0	0
Active 955	0	0	0	0	0	0	0	0	0	0	0	0	0	0	0	0
Active 956	0	0	0	0	0	0	0	0	0	0	0	0	0	0	0	0
Active 957	0	0	0	0	0	0	0	0	0	0	0	0	0	0	0	0
Active 958	0	0	0	0	0	0	0	0	0	0	0	0	0	0	0	0
Active 959	0	0	0	0	0	0	0	0	0	0	0	0	0	0	0	0
Active 960	0	0	0	0	0	0	0	0	0	0	0	0	0	0	0	0
Active 961	0	0	0	0	0	0	0	0	0	0	0	0	0	0	0	0
Active 962	0	0	0	0	0	0	0	0	0	0	0	0	0	0	0	0
Active 963	0	0	0	0	0	0	0	0	0	0	0	0	0	0	0	0
Active 964	0	0	0	0	0	0	0	0	0	0	0	0	0	0	0	0
Active 965	0	0	0	0	0	0	0	0	0	0	0	0	0	0	0	0
Active 966	0	0	0	0	0	0	0	0	0	0	0	0	0	0	0	0
Active 967	0	0	0	0	0	0	0	0	0	0	0	0	0	0	0	0
Active 968	0	0	0	0	0	0	0	0	0	0	0	0	0	0	0	0
Active 969	0	0	0	0	0	0	0	0	0	0	0	0	0	0	0	0
Active 970	0	0	0	0	0	0	0	0	0	0	0	0	0	0	0	0
Active 971	0	0	0	0	0	0	0	0	0	0	0	0	0	0	0	0
Active 972	0	0	0	0	0	0	0	0	0	0	0	0	0	0	0	0
Active 973	0	0	0	0	0	0	0	0	0	0	0	0	0	0	0	0
Active 974	0	0	0	0	0	0	0	0	0	0	0	0	0	0	0	0
Active 975	0	0	0	0	0	0	0	0	0	0	0	0	0	0	0	0
Active 976	0	0	0	0	0	0	0	0	0	0	0	0	0	0	0	0
Active 977	0	0	0	0	0	0	0	0	0	0	0	0	0	0	0	0
Active 978	0	0	0	0	0	0	0	0	0	0	0	0	0	0	0	0
Active 979	0	0	0	0	0	0	0	0	0	0	0	0	0	0	0	0
Active 980	0	0	0	0	0	0	0	0	0	0	0	0	0	0	0	0
Active 981	0	0	0	0	0	0	0	0	0	0	0	0	0	0	0	0
Active 982	0	0	0	0	0	0	0	0	0	0	0	0	0	0	0	0
Active 983	0	0	0	0	0	0	0	0	0	0	0	0	0	0	0	0
Active 984	0	0	0	0	0	0	0	0	0	0	0	0	0	0	0	0
Active 985	0	0	0	0	0	0	0	0	0	0	0	0	0	0	0	0
Active 986	0	0	0	0	0	0	0	0	0	0	0	0	0	0	0	0
Active 987	0	0	0	0	0	0	0	0	0	0	0	0	0	0	0	0
Active 988	0	0	0	0	0	0	0	0	0	0	0	0	0	0	0	0
Active 989	0	0	0	0	0	0	0	0	0	0	0	0	0	0	0	0
Active 990	0	0	0	0	0	0	0	0	0	0	0	0	0	0	0	0
Active 991	0	0	0	0	0	0	0	0	0	0	0	0	0	0	0	0
Active 992	0	0	0	0	0	0	0	0	0	0	0	0	0	0	0	0
Active 993	0	0	0	0	0	0	0	0	0	0	0	0	0	0	0	0
Active 994	0	0	0	0	0	0	0	0	0	0	0	0	0	0	0	0
Active 995	0	0	0	0	0	0	0	0	0	0	0	0	0	0	0	0
Active 996	0	0	0	0	0	0	0	0	0	0	0	0	0	0	0	0
Active 997	0	0	0	0	0	0	0	0	0	0	0	0	0	0	0	0
Active 998	0	0	0	0	0	0	0	0	0	0	0	0	0	0	0	0
Active 999	0	0	0	0	0	0	0	0	0	0	0	0	0	0	0	0
Active 1000	0	0	0	0	0	0	0	0	0	0	0	0	0	0	0	0
Active 1001	0	0	0	0	0	0	0	0	0	0	0	0	0	0	0	0
Active 1002	0	0	0	0	0	0	0	0	0	0	0	0	0	0	0	0
Active 1003	0	0	0	0	0	0	0	0	0	0	0	0	0	0	0	0
Active 1004	0	0	0	0	0	0	0	0	0	0	0	0	0	0	0	0
Active 1005	0	0	0	0	0	0	0	0	0	0	0	0	0	0	0	0
Active 1006	0	0	0	0	0	0	0	0	0	0	0	0	0	0	0	0
Active 1007	0	0	0	0	0	0	0	0	0	0	0	0	0	0	0	0
Active 1008	0	0	0	0	0	0	0	0	0	0	0	0	0	0	0	0
Active 1009	0	0	0	0	0	0	0	0	0	0	0	0	0	0	0	0
Active 1010	0	0	0	0	0	0	0	0	0	0	0	0	0	0	0	0
Active 1011	0	0	0	0	0	0	0	0	0	0	0	0	0	0	0	0
Active 1012	0	0	0	0	0	0	0	0	0	0	0	0	0	0	0	0
Active 1013	0	0	0	0	0	0	0	0	0	0	0	0	0	0	0	0
Active 1014	0	0	0	0	0	0	0	0	0	0	0	0	0	0	0	0
Active 1015	0	0	0	0	0	0	0	0	0	0	0	0	0	0	0	0
Active 1016	0	0	0	0	0	0	0	0	0	0	0	0	0	0	0	0
Active 1017	0	0	0	0	0	0	0	0	0	0	0	0	0	0	0	0
Active 1018	0	0	0	0	0	0	0	0	0	0	0	0	0	0	0	0
Active 1019	0	0	0	0	0	0	0	0	0	0	0	0	0	0	0	0
Active 1020	0	0	0	0	0	0	0	0	0	0	0	0	0	0	0	0
Active 1021	0	0	0	0	0	0	0	0	0	0	0	0	0	0	0	0
Active 1022	0	0	0	0	0	0	0	0	0	0	0	0	0	0	0	0
Active 1023	0	0	0	0	0	0	0	0	0	0	0	0	0	0	0	0
Active 1024	0	0	0	0	0	0	0	0	0	0	0	0	0	0	0	0
Active 1025	0	0	0	0	0	0	0	0	0	0	0	0	0	0	0	0
Active 1026	0	0	0	0	0	0	0	0	0	0	0	0	0	0	0	0
Active 1027	0	0	0	0	0	0	0	0	0	0	0	0	0	0	0	0
Active 1028	0	0	0	0	0	0	0	0	0	0	0	0	0	0	0	0
Active 1029	0	0	0	0	0	0	0	0	0	0	0	0	0	0	0	0
Active 1030	0	0	0	0	0	0	0	0	0	0	0	0	0	0	0	0
Active 1031	0	0	0	0	0	0	0	0	0	0	0	0	0	0	0	0
Active 1032	0	0	0	0	0	0	0	0	0	0	0	0	0	0	0	0
Active 1033	0	0	0	0	0	0	0	0	0	0	0	0	0	0	0	0
Active 1034	0	0	0	0	0	0	0	0	0	0	0	0	0	0	0	0
Active 1035	0	0	0	0	0	0	0	0	0	0	0	0	0	0	0	0
Active 1036	0	0	0	0	0	0	0	0	0	0	0	0	0	0	0	0
Active 1037	0	0	0	0	0	0	0	0	0	0	0	0	0	0	0	0
Active 1038	0	0	0	0	0	0	0	0	0	0	0	0	0	0	0	0
Active 1039	0	0	0	0	0	0	0	0	0	0	0	0	0	0	0	0
Active 1040	0	0	0	0	0	0	0	0	0	0	0	0	0	0	0	0
Active 1041	0	0	0	0	0	0	0	0	0	0	0	0	0	0	0	0
Active 1042	0	0	0	0	0	0	0	0	0	0	0	0	0	0	0	0
Active 1043	0	0	0	0	0	0	0	0	0	0	0	0	0	0	0	0
Active 1044	0	0	0	0	0	0	0	0	0	0	0	0	0	0	0	0
Active 1045	0	0	0	0	0	0	0	0	0	0	0	0	0	0	0	0
Active 1046	0	0	0	0	0	0	0	0	0	0	0	0	0	0	0	0
Active 1047	0	0	0	0	0	0	0	0	0	0	0	0	0	0	0	0
Active 1048	0	0	0	0	0	0	0	0	0	0	0	0	0	0	0	0
Active 1049	0	0	0	0	0	0	0	0	0	0	0	0	0	0	0	0
Active 1050	0	0	0	0	0	0	0	0	0	0	0	0	0	0	0	0
Active 1051	0	0	0	0	0	0	0	0	0	0	0	0	0	0	0	0
Active 1052	0	0	0	0	0	0	0	0	0	0	0	0	0	0	0	0
Active 1053	0	0	0	0	0	0	0	0	0	0	0	0	0	0	0	0
Active 1054	0	0	0	0	0	0	0	0	0	0	0	0	0	0	0	0
Active 1055	0	0	0	0	0	0	0	0	0	0	0	0	0	0	0	0
Active 1056	0	0	0	0	0	0	0	0	0	0	0	0	0	0	0	0
Active 1057	0	0	0	0	0	0	0	0	0	0	0	0	0	0	0	0
Active 1058	0	0	0	0	0	0	0	0	0	0	0	0	0	0	0	0
Active 1059	0	0	0	0	0	0	0	0	0	0	0	0	0	0	0	0
Active 1060	0	0	0	0	0	0	0	0	0	0	0	0	0	0	0	0
Active 1061	0	0	0	0	0	0	0	0	0	0	0	0	0	0	0	0
Active 1062	0	0	0	0	0	0	0	0	0	0	0	0	0	0	0	0
Active 1063	0	0	0	0	0	0	0	0	0	0	0	0	0	0	0	0
Active 1064	0	0	0	0	0	0	0	0	0	0	0	0	0	0	0	0
Active 1065	0	0	0	0	0	0	0	0	0	0	0	0	0	0	0	0
Active 1066	0	0	0	0	0	0	0	0	0	0	0	0	0	0	0	0
Active 1067	0	0	0	0	0	0	0	0	0	0	0	0	0	0	0	0
Active 1068	0	0	0	0	0	0	0	0	0	0	0	0	0	0	0	0
Active 1069	0	0	0	0	0	0	0	0	0	0	0	0	0	0	0	0
Active 1070	0	0	0	0	0	0	0	0	0	0	0	0	0	0	0	0
Active 1071	0	0	0	0	0	0	0	0	0	0	0	0	0	0	0	0
Active 1072	0	0	0	0	0	0	0	0	0	0	0	0	0	0	0	0
Active 1073	0	0	0	0	0	0	0	0	0	0	0	0	0	0	0	0
Active 1074	0	0	0	0	0	0	0	0	0	0	0	0	0	0	0	0
Active 1075	0	0	0	0	0	0	0	0	0	0	0	0	0	0	0	0
Active 1076	0	0	0	0	0	0	0	0	0	0	0	0	0	0	0	0
Active 1077	0	0	0	0	0	0	0	0	0	0	0	0	0	0	0	0
Active 1078	0	0	0	0	0	0	0	0	0	0	0	0	0	0	0	0
Active 1079	0	0	0	0	0	0	0	0	0	0	0	0	0	0	0	0
Active 1080	0	0	0	0	0	0	0	0	0	0	0	0	0	0	0	0
Active 1081	0	0	0	0	0	0	0	0	0	0	0	0	0	0	0	0
Active 1082	0	0	0	0	0	0	0	0	0	0	0	0	0	0	0	0
Active 1083	0	0	0	0	0	0	0	0	0	0	0	0	0	0	0	0
Active 1084	0	0	0	0	0	0	0	0	0	0	0	0	0	0	0	0
Active 1085	0	0	0	0	0	0	0	0	0	0	0	0	0	0	0	0
Active 1086	0	0	0	0	0	0	0	0	0	0	0	0	0	0	0	0
Active 1087	0	0	0	0	0	0	0	0	0	0	0	0	0	0	0	0
Active 1088	0	0	0	0	0	0	0	0	0	0	0	0	0	0	0	0
Active 1089	0	0	0	0	0	0	0	0	0	0	0	0	0	0	0	0
Active 1090	0	0	0	0	0	0	0	0	0	0	0	0	0	0	0	0
Active 1091	0	0	0	0	0	0	0	0	0	0	0	0	0	0	0	0
Active 1092	0	0	0	0	0	0	0	0	0	0	0	0	0	0	0	0
Active 1093	0	0	0	0	0	0	0	0	0	0	0	0	0	0	0	0
Active 1094	0	0	0	0	0	0	0	0	0	0	0	0	0	0	0	0
Active 1095	0	0	0	0	0	0	0	0	0	0	0	0	0	0	0	0
Active 1096	0	0	0	0	0	0	0	0	0	0	0	0	0	0	0	0
Active 1097	0	0	0	0	0	0	0	0	0	0	0	0	0	0	0	0
Active 1098	0	0	0	0	0	0	0	0	0	0	0	0	0	0	0	0
Active 1099	0	0	0	0	0	0	0	0	0	0	0	0	0	0	0	0
Active 1100	0	0	0	0	0	0	0	0	0	0	0	0	0	0	0	0
Active 1101	0	0	0	0	0	0	0	0	0	0	0	0	0	0	0	0
Active 1102	0	0	0	0	0	0	0	0	0	0	0	0	0	0	0	0
Active 1103	0	0	0	0	0	0	0	0	0	0	0	0	0	0	0	0
Active 1104	0	0	0	0	0	0	0	0	0	0	0	0	0	0	0	0
Active 1105	0	0	0	0	0	0	0	0	0	0	0	0	0	0	0	0
Active 1106	0	0	0	0	0	0	0	0	0	0	0	0	0	0	0	0
Active 1107	0	0	0	0	0	0	0	0	0	0	0	0	0	0	0	0
Active 1108	0	0	0	0	0	0	0	0	0	0	0	0	0	0	0	0
Active 1109	0	0	0	0	0	0	0	0	0	0	0	0	0	0	0	0
Active 1110	0	0	0	0	0	0	0	0	0	0	0	0	0	0	0	0
Active 1111	0	0	0	0	0	0	0	0	0	0	0	0	0	0	0	0
Active 1112	0	0	0	0	0	0	0	0	0	0	0	0	0	0	0	0
Active 1113	0	0	0	0	0	0	0	0	0	0	0	0	0	0	0	0
Active 1114	0	0	0	0	0	0	0	0	0	0	0	0	0	0	0	0
Active 1115	0	0	0	0	0	0	0	0	0	0	0	0	0	0	0	0
Active 1116	0	0	0	0	0	0	0	0	0	0	0	0	0	0	0	0
Active 1117	0	0	0	0	0	0	0	0	0	0	0	0	0	0	0	0
Active 1118	0	0	0	0	0	0	0	0	0	0	0	0	0	0	0	0
Active 1119	0	0	0	0	0	0	0	0	0	0	0	0	0	0	0	0
Active 1120	0	0	0	0	0	0	0	0	0	0	0	0	0	0	0	0
Active 1121	0	0	0	0	0	0	0	0	0	0	0	0	0	0	0	0
Active 1122	0	0	0	0	0	0	0	0	0	0	0	0	0	0	0	0
Active 1123	0	0	0	0	0	0	0	0	0	0	0	0	0	0	0	0
Active 1124	0	0	0	0	0	0	0	0	0	0	0	0	0	0	0	0
Active 1125	0	0	0	0	0	0	0	0	0	0	0	0	0	0	0	0
Active 1126	0	0	0	0	0	0	0	0	0	0	0	0	0	0	0	0
Active 1127	0	0	0	0	0	0	0	0	0	0	0	0	0	0	0	0
Active 1128	0	0	0	0	0	0	0	0	0	0	0	0	0	0	0	0
Active 1129	0	0	0	0	0	0	0	0	0	0	0	0	0	0	0	0
Active 1130	0	0	0	0	0	0	0	0	0	0	0	0	0	0	0	0
Active 1131	0	0	0	0	0	0	0	0	0	0	0	0	0	0	0	0
Active 1132	0	0	0	0	0	0	0	0	0	0	0	0	0	0	0	0
Active 1133	0	0	0	0	0	0	0	0	0	0	0	0	0	0	0	0
Active 1134	0	0	0	0	0	0	0	0	0	0	0	0	0	0	0	0
Active 1135	0	0	0	0	0	0	0	0	0	0	0	0	0	0	0	0
Active 1136	0	0	0	0	0	0	0	0	0	0	0	0	0	0	0	0
Active 1137	0	0	0	0	0	0	0	0	0	0	0	0	0	0	0	0
Active 1138	0	0	0	0	0	0	0	0	0	0	0	0	0	0	0	0
Active 1139	0	0	0	0	0	0	0	0	0	0	0	0	0	0	0	0
Active 1140	0	0	0	0	0	0	0	0	0	0	0	0	0	0	0	0
Active 1141	0	0	0	0	0	0	0	0	0	0	0	0	0	0	0	0
Active 1142	0	0	0	0	0	0	0	0	0	0	0	0	0	0	0	0
Active 1143	0	0	0	0	0	0	0	0	0	0	0	0	0	0	0	0
Active 1144	0	0	0	0	0	0	0	0	0	0	0	0	0	0	0	0
Active 1145	0	0	0	0	0	0	0	0	0	0	0	0	0	0	0	0
Active 1146	0	0	0	0	0	0	0	0	0	0	0	0	0	0	0	0
Active 1147	0	0	0	0	0	0	0	0	0	0	0	0	0	0	0	0
Active 1148	0	0	0	0	0	0	0	0	0	0	0	0	0	0	0	0
Active 1149	0	0	0	0	0	0	0	0	0	0	0	0	0	0	0	0
Active 1150	0	0	0	0	0	0	0	0	0	0	0	0	0	0	0	0
Active 1151	0	0	0	0	0	0	0	0	0	0	0	0	0	0	0	0
Active 1152	0	0	0	0	0	0	0	0	0	0	0	0	0	0	0	0
Active 1153	0	0	0	0	0	0	0	0	0	0	0	0	0	0	0	0
Active 1154	0	0	0	0	0	0	0	0	0	0	0	0	0	0	0	0
Active 1155	0	0	0	0	0	0	0	0	0	0	0	0	0	0	0	0
Active 1156	0	0	0	0	0	0	0	0	0	0	0	0	0	0	0	0
Active 1157	0	0	0	0	0	0	0	0	0	0	0	0	0	0	0	0
Active 1158	0	0	0	0	0	0	0	0	0	0	0	0	0	0	0	0
Active 1159	0	0	0	0	0	0	0	0	0	0	0	0	0	0	0	0
Active 1160	0	0	0	0	0	0	0	0	0	0	0	0	0	0	0	0
Active 1161	0	0	0	0	0	0	0	0	0	0	0	0	0	0	0	0
Active 1162	0	0	0	0	0	0	0	0	0	0	0	0	0	0	0	0
Active 1163	0	0	0	0	0	0	0	0	0	0	0	0	0	0	0	0
Active 1164	0	0	0	0	0	0	0	0	0	0	0	0	0	0	0	0
Active 1165	0	0	0	0	0	0	0	0	0	0	0	0	0	0	0	0
Active 1166	0	0	0	0	0	0	0	0	0	0	0	0	0	0	0	0
Active 1167	0	0	0	0	0	0	0	0	0	0	0	0	0	0	0	0
Active 1168	0	0	0	0	0	0	0	0	0	0	0	0	0	0	0	0
Active 1169	0	0	0	0	0	0	0	0	0	0	0	0	0	0	0	0
Active 1170	0	0	0	0	0	0	0	0	0	0	0	0	0	0	0	0
Active 1171	0	0	0	0	0	0	0	0	0	0	0	0	0	0	0	0
Active 1172	0	0	0	0	0	0	0	0	0	0	0	0	0	0	0	0
Active 1173	0	0	0	0	0	0	0	0	0	0	0	0	0	0	0	0
Active 1174	0	0	0	0	0	0	0	0	0	0	0	0	0	0	0	0
Active 1175	0	0	0	0	0	0	0	0	0	0	0	0	0	0	0	0
Active 1176	0	0	0	0	0	0	0	0	0	0	0	0	0	0	0	0
Active 1177	0	0	0	0	0	0	0	0	0	0	0	0	0	0	0	0
Active 1178	0	0	0	0	0	0	0	0	0	0	0	0	0	0	0	0
Active 1179	0	0	0	0	0	0	0	0	0	0	0	0	0	0	0	0
Active 1180	0	0	0	0	0	0	0	0	0	0	0	0	0	0	0	0
Active 1181	0	0	0	0	0	0	0	0	0	0	0	0	0	0	0	0
Active 1182	0	0	0	0	0	0	0	0	0	0	0	0	0	0	0	0
Active 1183	0	0	0	0	0	0	0	0	0	0	0	0	0	0	0	0
Active 1184	0	0	0	0	0	0	0	0	0	0	0	0	0	0	0	0
Active 1185	0	0	0	0	0	0	0	0	0	0	0	0	0	0	0	0
Active 1186	0	0	0	0	0	0	0	0	0	0	0	0	0	0	0	0
Active 1187	0	0	0	0	0	0	0	0	0	0	0	0	0	0	0	0
Active 1188	0	0	0	0	0	0	0	0	0	0	0	0	0	0	0	0
Active 1189	0	0	0	0	0	0	0	0	0	0	0	0	0	0	0	0
Active 1190	0	0	0	0	0	0	0	0	0	0	0	0	0	0	0	0
Active 1191	0	0	0	0	0	0	0	0	0	0	0	0	0	0	0	0
Active 1192	0	0	0	0	0	0	0	0	0	0	0	0	0	0	0	0
Active 1193	0	0	0	0	0	0	0	0	0	0	0	0	0	0	0	0
Active 1194	0	0	0	0	0	0	0	0	0	0	0	0	0	0	0	0
Active 1195	0	0	0	0	0	0	0	0	0	0	0	0	0	0	0	0
Active 1196	0	0	0	0	0	0	0	0	0	0	0	0	0	0	0	0
Active 1197	0	0	0	0	0	0	0	0	0	0	0	0	0	0	0	0
Active 1198	0	0	0	0	0	0	0	0	0	0	0	0	0	0	0	0
Active 1199	0	0	0	0	0	0	0	0	0	0	0	0	0	0	0	0
Active 1200	0	0	0	0	0	0	0	0	0	0	0	0	0	0	0	0
Active 1201	0	0	0	0	0	0	0	0	0	0	0	0	0	0	0	0
Active 1202	0	0	0	0	0	0	0	0	0	0	0	0	0	0	0	0
Active 1203	0	0	0	0	0	0	0	0	0	0	0	0	0	0	0	0
Active 1204	0	0	0	0	0	0	0	0	0	0	0	0	0	0	0	0
Active 1205	0	0	0	0	0	0	0	0	0	0	0	0	0	0	0	0
Active 1206	0	0	0	0	0	0	0	0	0	0	0	0	0	0	0	0
Active 1207	0	0	0	0	0	0	0	0	0	0	0	0	0	0	0	0
Active 1208	0	0	0	0	0	0	0	0	0	0	0	0	0	0	0	0
Active 1209	0	0	0	0	0	0	0	0	0	0	0	0	0	0	0	0
Active 1210	0	0	0	0	0	0	0	0	0	0	0	0	0	0	0	0
Active 1211	0	0	0	0	0	0	0	0	0	0	0	0	0	0	0	0
Active 1212	0	0	0	0	0	0	0	0	0	0	0	0	0	0	0	0
Active 1213	0	0	0	0	0	0	0	0	0	0	0	0	0	0	0	0
Active 1214	0	0	0	0	0	0	0	0	0	0	0	0	0	0	0	0
Active 1215	0	0	0	0	0	0	0	0	0	0	0	0	0	0	0	0
Active 1216	0	0	0	0	0	0	0	0	0	0	0	0	0	0	0	0
Active 1217	0	0	0	0	0	0	0	0	0	0	0	0	0	0	0	0
Active 1218	0	0	0	0	0	0	0	0	0	0	0	0	0	0	0	0
Active 1219	0	0	0	0	0	0	0	0	0	0	0	0	0	0	0	0
Active 1220	0	0	0	0	0	0	0	0	0	0	0	0	0	0	0	0
Active 1221	0	0	0	0	0	0	0	0	0	0	0	0	0	0	0	0
Active 1222	0	0	0	0	0	0	0	0	0	0	0	0	0	0	0	0
Active 1223	0	0	0	0	0	0	0	0	0	0	0	0	0	0	0	0
Active 1224	0	0	0	0	0	0	0	0	0	0	0	0	0	0	0	0
Active 1225	0	0	0	0	0	0	0	0	0	0	0	0	0	0	0	0
Active 1226	0	0	0	0	0	0	0	0	0	0	0	0	0	0	0	0
Active 1227	0	0	0	0	0	0	0	0	0	0	0	0	0	0	0	0
Active 1228	0	0	0	0	0	0	0	0	0	0	0	0	0	0	0	0
Active 1229	0	0	0	0	0	0	0	0	0	0	0	0	0	0	0	0
Active 1230	0	0	0	0	0	0	0	0	0	0	0	0	0	0	0	0
Active 1231	0	0	0	0	0	0	0	0	0	0	0	0	0	0	0	0
Active 1232	0	0	0	0	0	0	0	0	0	0	0	0	0	0	0	0
Active 1233	0	0	0	0	0	0	0	0	0	0	0	0	0	0	0	0
Active 1234	0	0	0	0	0	0	0	0	0	0	0	0	0	0	0	0
Active 1235	0	0	0	0	0	0	0	0	0	0	0	0	0	0	0	0
Active 1236	0	0	0	0	0	0	0	0	0	0	0	0	0	0	0	0
Active 1237	0	0	0	0	0	0	0	0	0	0	0	0	0	0	0	0
Active 1238	0	0	0	0	0	0	0	0	0	0	0	0	0	0	0	0
Active 1239	0	0	0	0	0	0	0	0	0	0	0	0	0	0	0	0
Active 1240	0	0	0	0	0	0	0	0	0	0	0	0	0	0	0	0
Active 1241	0	0	0	0	0	0	0	0	0	0	0	0	0	0	0	0
Active 1242	0	0	0	0	0	0	0	0	0	0	0	0	0	0	0	0
Active 1243	0	0	0	0	0	0	0	0	0	0	0	0	0	0	0	0
Active 1244	0	0	0	0	0	0	0	0	0	0	0	0	0	0	0	0
Active 1245	0	0	0	0	0	0	0	0	0	0	0	0	0	0	0	0
Active 1246	0	0	0	0	0	0	0	0	0	0	0	0	0	0	0	0
Active 1247	0	0	0	0	0	0	0	0	0	0	0	0	0	0	0	0
Active 1248	0	0	0	0	0	0	0	0	0	0	0	0	0	0	0	0
Active 1249	0	0	0	0	0	0	0	0	0	0	0	0	0	0	0	0
Active 1250	0	0	0	0	0	0	0	0	0	0	0	0	0	0	0	0
Active 1251	0	0	0	0	0	0	0	0	0	0	0	0	0	0	0	0
Active 1252	0	0	0	0	0	0	0	0	0	0	0	0	0	0	0	0
Active 1253	0	0	0	0	0	0	0	0	0	0	0	0	0	0	0	0
Active 1254	0	0	0	0	0	0	0	0	0	0	0	0	0	0	0	0
Active 1255	0	0	0	0	0	0	0	0	0	0	0	0	0	0	0	0
Active 1256	0	0	0	0	0	0	0	0	0	0	0	0	0	0	0	0
Active 1257	0	0	0	0	0	0	0	0	0	0	0	0	0	0	0	0
Active 1258	0	0	0	0	0	0	0	0	0	0	0	0	0	0	0	0
Active 1259	0	0	0	0	0	0	0	0	0	0	0	0	0	0	0	0
Active 1260	0	0	0	0	0	0	0	0	0	0	0	0	0	0	0	0
Active 1261	0	0	0	0	0	0	0	0	0	0	0	0	0	0	0	0
Active 1262	0	0	0	0	0	0	0	0	0	0	0	0	0	0	0	0
Active 1263	0	0	0	0	0	0	0	0	0	0	0	0	0	0	0	0
Active 1264	0	0	0	0	0	0	0	0	0	0	0	0	0	0	0	0
Active 1265	0	0	0	0	0	0	0	0	0	0	0	0	0	0	0	0
Active 1266	0	0	0	0	0	0	0	0	0	0	0	0	0	0	0	0
Active 1267	0	0	0	0	0	0	0	0	0	0	0	0	0	0	0	0
Active 1268	0	0	0	0	0	0	0	0	0	0	0	0	0	0	0	0
Active 1269	0	0	0	0	0	0	0	0	0	0	0	0	0	0	0	0
Active 1270	0	0	0	0	0	0	0	0	0	0	0	0	0	0	0	0
Active 1271	0	0	0	0	0	0	0	0	0	0	0	0	0	0	0	0
Active 1272	0	0	0	0	0	0	0	0	0	0	0	0	0	0	0	0
Active 1273	0	0	0	0	0	0	0	0	0	0	0	0	0	0	0	0
Active 1274	0	0	0	0	0	0	0	0	0	0	0	0	0	0	0	0
Active 1275	0	0	0	0	0	0	0	0	0	0	0	0	0	0	0	0
Active 1276	0	0	0	0	0	0	0	0	0	0	0	0	0	0	0	0
Active 1277	0	0	0	0	0	0	0	0	0	0	0	0	0	0	0	0
Active 1278	0	0	0	0	0	0	0	0	0	0	0	0	0	0	0	0
Active 1279	0	0	0	0	0	0	0	0	0	0	0	0	0	0	0	0
Active 1280	0	0	0	0	0	0	0	0	0	0	0	0	0	0	0	0
Active 1281	0	0	0	0	0	0	0	0	0	0	0	0	0	0	0	0
Active 1282	0	0	0	0	0	0	0	0	0	0	0	0	0	0	0	0
Active 1283	0	0	0	0	0	0	0	0	0	0	0	0	0	0	0	0
Active 1284	0	0	0	0	0	0	0	0	0	0	0	0	0	0	0	0
Active 1285	0	0	0	0	0	0	0	0	0	0	0	0	0	0	0	0
Active 1286	0	0	0	0	0	0	0	0	0	0	0	0	0	0	0	0
Active 1287	0	0	0	0	0	0	0	0	0	0	0	0	0	0	0	0
Active 1288	0	0	0	0	0	0	0	0	0	0	0	0	0	0	0	0
Active 1289	0	0	0	0	0	0	0	0	0	0	0	0	0	0	0	0
Active 1290	0	0	0	0	0	0	0	0	0	0	0	0	0	0	0	0
Active 1291	0	0	0	0	0	0	0	0	0	0	0	0	0	0	0	0
Active 1292	0	0	0	0	0	0	0	0	0	0	0	0	0	0	0	0
Active 1293	0	0	0	0	0	0	0	0	0	0	0	0	0	0	0	0
Active 1294	0	0	0	0	0	0	0	0	0	0	0	0	0	0	0	0
Active 1295	0	0	0	0	0	0	0	0	0	0	0	0	0	0	0	0
Active 1296	0	0	0	0	0	0	0	0	0	0	0	0	0	0	0	0
Active 1297	0	0	0	0	0	0	0	0	0	0	0	0	0	0	0	0
Active 1298	0	0	0	0	0	0	0	0	0	0	0	0	0	0	0	0
Active 1299	0	0	0	0	0	0	0	0	0	0	0	0	0	0	0	0
Active 1300	0	0	0	0	0	0	0	0	0	0	0	0	0	0	0	0
Active 1301	0	0	0	0	0	0	0	0	0	0	0	0	0	0	0	0
Active 1302	0	0	0	0	0	0	0	0	0	0	0	0	0	0	0	0
Active 1303	0	0	0	0	0	0	0	0	0	0	0	0	0	0	0	0
Active 1304	0	0	0	0	0	0	0	0	0	0	0	0	0	0	0	0
Active 1305	0	0	0	0	0	0	0	0	0	0	0	0	0	0	0	0
Active 1306	0	0	0	0	0	0	0	0	0	0	0	0	0	0	0	0
Active 1307	0	0	0	0	0	0	0	0	0	0	0	0	0	0	0	0
Active 1308	0	0	0	0	0	0	0	0	0	0	0	0	0	0	0	0
Active 1309	0	0	0	0	0	0	0	0	0	0	0	0	0	0	0	0
Active 1310	0	0	0	0	0	0	0	0	0	0	0	0	0	0	0	0
Active 1311	0	0	0	0	0	0	0	0	0	0	0	0	0	0	0	0
Active 1312	0	0	0	0	0	0	0	0	0	0	0	0	0	0	0	0
Active 1313	0	0	0	0	0	0	0	0	0	0	0	0	0	0	0	0
Active 1314	0	0	0	0	0	0	0	0	0	0	0	0	0	0	0	0
Active 1315	0	0	0	0	0	0	0	0	0	0	0	0	0	0	0	0
Active 1316	0	0	0	0	0	0	0	0	0	0	0	0	0	0	0	0
Active 1317	0	0	0	0	0	0	0	0	0	0	0	0	0	0	0	0
Active 1318	0	0	0	0	0	0	0	0	0	0	0	0	0	0	0	0
Active 1319	0	0	0	0	0	0	0	0	0	0	0	0	0	0	0	0
Active 1320	0	0	0	0	0	0	0	0	0	0	0	0	0	0	0	0
Active 1321	0	0	0	0	0	0	0	0	0	0	0	0	0	0	0	0
Active 1322	0	0	0	0	0	0	0	0	0	0	0	0	0	0	0	0
Active 1323	0	0	0	0	0	0	0	0	0	0	0	0	0	0	0	0
Active 1324	0	0	0	0	0	0	0	0	0	0	0	0	0	0	0	0
Active 1325	0	0	0	0	0	0	0	0	0	0	0	0	0	0	0	0
Active 1326	0	0	0	0	0	0	0	0	0	0	0	0	0	0	0	0
Active 1327	0	0	0	0	0	0	0	0	0	0	0	0	0	0	0	0
Active 1328	0	0	0	0	0	0	0	0	0	0	0	0	0	0	0	0
Active 1329	0	0	0	0	0	0	0	0	0	0	0	0	0	0	0	0
Active 1330	0	0	0	0	0	0	0	0	0	0	0	0	0	0	0	0
Active 1331	0	0	0	0	0	0	0	0	0	0	0	0	0	0	0	0
Active 1332	0	0	0	0	0	0	0	0	0	0	0	0	0	0	0	0
Active 1333	0	0	0	0	0	0	0	0	0	0	0	0	0	0	0	0
Active 1334	0	0	0	0	0	0	0	0	0	0	0	0	0	0	0	0
Active 1335	0	0	0	0	0	0	0	0	0	0	0	0	0	0	0	0
Active 1336	0	0	0	0	0	0	0	0	0	0	0	0	0	0	0	0
Active 1337	0	0	0	0	0	0	0	0	0	0	0	0	0	0	0	0
Active 1338	0	0	0	0	0	0	0	0	0	0	0	0	0	0	0	0
Active 1339	0	0	0	0	0	0	0	0	0	0	0	0	0	0	0	0
Active 1340	0	0	0	0	0	0	0	0	0	0	0	0	0	0	0	0
Active 1341	0	0	0	0	0	0	0	0	0	0	0	0	0	0	0	0
Active 1342	0	0	0	0	0	0	0	0	0	0	0	0	0	0	0	0
Active 1343	0	0	0	0	0	0	0	0	0	0	0	0	0	0	0	0
Active 1344	0	0	0	0	0	0	0	0	0	0	0	0	0	0	0	0
Active 1345	0	0	0	0	0	0	0	0	0	0	0	0	0	0	0	0
Active 1346	0	0	0	0	0	0	0	0	0	0	0	0	0	0	0	0
Active 1347	0	0	0	0	0	0	0	0	0	0	0	0	0	0	0	0
Active 1348	0	0	0	0	0	0	0	0	0	0	0	0	0	0	0	0
Active 1349	0	0	0	0	0	0	0	0	0	0	0	0	0	0	0	0
Active 1350	0	0	0	0	0	0	0	0	0	0	0	0	0	0	0	0
Active 1351	0	0	0	0	0	0	0	0	0	0	0	0	0	0	0	0
Active 1352	0	0	0	0	0	0	0	0	0	0	0	0	0	0	0	0
Active 1353	0	0	0	0	0	0	0	0	0	0	0	0	0	0	0	0
Active 1354	0	0	0	0	0	0	0	0	0	0	0	0	0	0	0	0
Active 1355	0	0	0	0	0	0	0	0	0	0	0	0	0	0	0	0
Active 1356	0	0	0	0	0	0	0	0	0	0	0	0	0	0	0	0
Active 1357	0	0	0	0	0	0	0	0	0	0	0	0	0	0	0	0
Active 1358	0	0	0	0	0	0	0	0	0	0	0	0	0	0	0	0
Active 1359	0	0	0	0	0	0	0	0	0	0	0	0	0	0	0	0
Active 1360	0	0	0	0	0	0	0	0	0	0	0	0	0	0	0	0
Active 1361	0	0	0	0	0	0	0	0	0	0	0	0	0	0	0	0
Active 1362	0	0	0	0	0	0	0	0	0	0	0	0	0	0	0	0
Active 1363	0	0	0	0	0	0	0	0	0	0	0	0	0	0	0	0
Active 1364	0	0	0	0	0	0	0	0	0	0	0	0	0	0	0	0
Active 1365	0	0	0	0	0	0	0	0	0	0	0	0	0	0	0	0
Active 1366	0	0	0	0	0	0	0	0	0	0	0	0	0	0	0	0
Active 1367	0	0	0	0	0	0	0	0	0	0	0	0	0	0	0	0
Active 1368	0	0	0	0	0	0	0	0	0	0	0	0	0	0	0	0
Active 1369	0	0	0	0	0	0	0	0	0	0	0	0	0	0	0	0
Active 1370	0	0	0	0	0	0	0	0	0	0	0	0	0	0	0	0
Active 1371	0	0	0	0	0	0	0	0	0	0	0	0	0	0	0	0
Active 1372	0	0	0	0	0	0	0	0	0	0	0	0	0	0	0	0
Active 1373	0	0	0	0	0	0	0	0	0	0	0	0	0	0	0	0
Active 1374	0	0	0	0	0	0	0	0	0	0	0	0	0	0	0	0
Active 1375	0	0	0	0	0	0	0	0	0	0	0	0	0	0	0	0
Active 1376	0	0	0	0	0	0	0	0	0	0	0	0	0	0	0	0
Active 1377	0	0	0	0	0	0	0	0	0	0	0	0	0	0	0	0
Active 1378	0	0	0	0	0	0	0	0	0	0	0	0	0	0	0	0
Active 1379	0	0	0	0	0	0	0	0	0	0	0	0	0	0	0	0
Active 1380	0	0	0	0	0	0	0	0	0	0	0	0	0	0	0	0
Active 1381	0	0	0	0	0	0	0	0	0	0	0	0	0	0	0	0
Active 1382	0	0	0	0	0	0	0	0	0	0	0	0	0	0	0	0
Active 1383	0	0	0	0	0	0	0	0	0	0	0	0	0	0	0	0
Active 1384	0	0	0	0	0	0	0	0	0	0	0	0	0	0	0	0
Active 1385	0	0	0	0	0	0	0	0	0	0	0	0	0	0	0	0
Active 1386	0	0	0	0	0	0	0	0	0	0	0	0	0	0	0	0
Active 1387	0	0	0	0	0	0	0	0	0	0	0	0	0	0	0	0
Active 1388	0	0	0	0	0	0	0	0	0	0	0	0	0	0	0	0
Active 1389	0	0	0	0	0	0	0	0	0	0	0	0	0	0	0	0
Active 1390	0	0	0	0	0	0	0	0	0	0	0	0	0	0	0	0
Active 1391	0	0	0	0	0	0	0	0	0	0	0	0	0	0	0	0
Active 1392	0	0	0	0	0	0	0	0	0	0	0	0	0	0	0	0
Active 1393	0	0	0	0	0	0	0	0	0	0	0	0	0	0	0	0
Active 1394	0	0	0	0	0	0	0	0	0	0	0	0	0	0	0	0
Active 1395	0	0	0	0	0	0	0	0	0	0	0	0	0	0	0	0
Active 1396	0	0	0	0	0	0	0	0	0	0	0	0	0	0	0	0
Active 1397	0	0	0	0	0	0	0	0	0	0	0	0	0	0	0	0
Active 1398	0	0	0	0	0	0	0	0	0	0	0	0	0	0	0	0
Active 1399	0	0	0	0	0	0	0	0	0	0	0	0	0	0	0	0
Active 1400	0	0	0	0	0	0	0	0	0	0	0	0	0	0	0	0
Active 1401	0	0	0	0	0	0	0	0	0	0	0	0	0	0	0	0
Active 1402	0	0	0	0	0	0	0	0	0	0	0	0	0	0	0	0
Active 1403	0	0	0	0	0	0	0	0	0	0	0	0	0	0	0	0
Active 1404	0	0	0	0	0	0	0	0	0	0	0	0	0	0	0	0
Active 1405	0	0	0	0	0	0	0	0	0	0	0	0	0	0	0	0
Active 1406	0	0	0	0	0	0	0	0	0	0	0	0	0	0	0	0
Active 1407	0	0	0	0	0	0	0	0	0	0	0	0	0	0	0	0
Active 1408	0	0	0	0	0	0	0	0	0	0	0	0	0	0	0	0
Active 1409	0	0	0	0	0	0	0	0	0	0	0	0	0	0	0	0
Active 1410	0	0	0	0	0	0	0	0	0	0	0	0	0	0	0	0
Active 1411	0	0	0	0	0	0	0	0	0	0	0	0	0	0	0	0
Active 1412	0	0	0	0	0	0	0	0	0	0	0	0	0	0	0	0
Active 1413	0	0	0	0	0	0	0	0	0	0	0	0	0	0	0	0
Active 1414	0	0	0	0	0	0	0	0	0	0	0	0	0	0	0	0
Active 1415	0	0	0	0	0	0	0	0	0	0	0	0	0	0	0	0
Active 1416	0	0	0	0	0	0	0	0	0	0	0	0	0	0	0	0
Active 1417	0	0	0	0	0	0	0	0	0	0	0	0	0	0	0	0
Active 1418	0	0	0	0	0	0	0	0	0	0	0	0	0	0	0	0
Active 1419	0	0	0	0	0	0	0	0	0	0	0	0	0	0	0	0
Active 1420	0	0	0	0	0	0	0	0	0	0	0	0	0	0	0	0
Active 1421	0	0	0	0	0	0	0	0	0	0	0	0	0	0	0	0
Active 1422	0	0	0	0	0	0	0	0	0	0	0	0	0	0	0	0
Active 1423	0	0	0	0	0	0	0	0	0	0	0	0	0	0	0	0
Active 1424	0	0	0	0	0	0	0	0	0	0	0	0	0	0	0	0
Active 1425	0	0	0	0	0	0	0	0	0	0	0	0	0	0	0	0
Active 1426	0	0	0	0	0	0	0	0	0	0	0	0	0	0	0	0
Active 1427	0	0	0	0	0	0	0	0	0	0	0	0	0	0	0	0
Active 1428	0	0	0	0	0	0	0	0	0	0	0	0	0	0	0	0
Active 1429	0	0	0	0	0	0	0	0	0	0	0	0	0	0	0	0
Active 1430	0	0	0	0	0	0	0	0	0	0	0	0	0	0	0	0
Active 1431	0	0	0	0	0	0	0	0	0	0	0	0	0	0	0	0
Active 1432	0	0	0	0	0	0	0	0	0	0	0	0	0	0	0	0
Active 1433	0	0	0	0	0	0	0	0	0	0	0	0	0	0	0	0
Active 1434	0	0	0	0	0	0	0	0	0	0	0	0	0	0	0	0
Active 1435	0	0	0	0	0	0	0	0	0	0	0	0	0	0	0	0
Active 1436	0	0	0	0	0	0	0	0	0	0	0	0	0	0	0	0
Active 1437	0	0	0	0	0	0	0	0	0	0	0	0	0	0	0	0
Active 1438	0	0	0	0	0	0	0	0	0	0	0	0	0	0	0	0
Active 1439	0	0	0	0	0	0	0	0	0	0	0	0	0	0	0	0
Active 1440	0	0	0	0	0	0	0	0	0	0	0	0	0	0	0	0
Active 1441	0	0	0	0	0	0	0	0	0	0	0	0	0	0	0	0
Active 1442	0	0	0	0	0	0	0	0	0	0	0	0	0	0	0	0
Active 1443	0	0	0	0	0	0	0	0	0	0	0	0	0	0	0	0
Active 1444	0	0	0	0	0	0	0	0	0	0	0	0	0	0	0	0
Active 1445	0	0	0	0	0	0	0	0	0	0	0	0	0	0	0	0
Active 1446	0	0	0	0	0	0	0	0	0	0	0	0	0	0	0	0
Active 1447	0	0	0	0	0	0	0	0	0	0	0	0	0	0	0	0
Active 1448	0	0	0	0	0	0	0	0	0	0	0	0	0	0	0	0
Active 1449	0	0	0	0	0	0	0	0	0	0	0	0	0	0	0	0
Active 1450	0	0	0	0	0	0	0	0	0	0	0	0	0	0	0	0
Active 1451	0	0	0	0	0	0	0	0	0	0	0	0	0	0	0	0
Active 1452	0	0	0	0	0	0	0	0	0	0	0	0	0	0	0	0
Active 1453	0	0	0	0	0	0	0	0	0	0	0	0	0	0	0	0
Active 1454	0	0	0	0	0	0	0	0	0	0	0	0	0	0	0	0
Active 1455	0	0	0	0	0	0	0	0	0	0	0	0	0	0	0	0
Active 1456	0	0	0	0	0	0	0	0	0	0	0	0	0	0	0	0
Active 1457	0	0	0	0	0	0	0	0	0	0	0	0	0	0	0	0
Active 1458	0	0	0	0	0	0	0	0	0	0	0	0	0	0	0	0
Active 1459	0	0	0	0	0	0	0	0	0	0	0	0	0	0	0	0
Active 1460	0	0	0	0	0	0	0	0	0	0	0	0	0	0	0	0
Active 1461	0	0	0	0	0	0	0	0	0	0	0	0	0	0	0	0
Active 1462	0	0	0	0	0	0	0	0	0	0	0	0	0	0	0	0
Active 1463	0	0	0	0	0	0	0	0	0	0	0	0	0	0	0	0
Active 1464	0	0	0	0	0	0	0	0	0	0	0	0	0	0	0	0
Active 1465	0	0	0	0	0	0	0	0	0	0	0	0	0	0	0	0
Active 1466	0	0	0	0	0	0	0	0	0	0	0	0	0	0	0	0
Active 1467	0	0	0	0	0	0	0	0	0	0	0	0	0	0	0	0
Active 1468	0	0	0	0	0	0	0	0	0	0	0	0	0	0	0	0
Active 1469	0	0	0	0	0	0	0	0	0	0	0	0	0	0	0	0
Active 1470	0	0	0	0	0	0	0	0	0	0	0	0	0	0	0	0
Active 1471	0	0	0	0	0	0	0	0	0	0	0	0	0	0	0	0
Active 1472	0	0	0	0	0	0	0	0	0	0	0	0	0	0	0	0
Active 1473	0	0	0	0	0	0	0	0	0	0	0	0	0	0	0	0
Active 1474	0	0	0	0	0	0	0	0	0	0	0	0	0	0	0	0
Active 1475	0	0	0	0	0	0	0	0	0	0	0	0	0	0	0	0
Active 1476	0	0	0	0	0	0	0	0	0	0	0	0	0	0	0	0
Active 1477	0	0	0	0	0	0	0	0	0	0	0	0	0	0	0	0
Active 1478	0	0	0	0	0	0	0	0	0	0	0	0	0	0	0	0
Active 1479	0	0	0	0	0	0	0	0	0	0	0	0	0	0	0	0
Active 1480	0	0	0	0	0	0	0	0	0	0	0	0	0	0	0	0
Active 1481	0	0	0	0	0	0	0	0	0	0	0	0	0	0	0	0
Active 1482	0	0	0	0	0	0	0	0	0	0	0	0	0	0	0	0
Active 1483	0	0	0	0	0	0	0	0	0	0	0	0	0	0	0	0
Active 1484	0	0	0	0	0	0	0	0	0	0	0	0	0	0	0	0
Active 1485	0	0	0	0	0	0	0	0	0	0	0	0	0	0	0	0
Active 1486	0	0	0	0	0	0	0	0	0	0	0	0	0	0	0	0
Active 1487	0	0	0	0	0	0	0	0	0	0	0	0	0	0	0	0
Active 1488	0	0	0	0	0	0	0	0	0	0	0	0	0	0	0	0
Active 1489	0	0	0	0	0	0	0	0	0	0	0	0	0	0	0	0
Active 1490	0	0	0	0	0	0	0	0	0	0	0	0	0	0	0	0
Active 1491	0	0	0	0	0	0	0	0	0	0	0	0	0	0	0	0
Active 1492	0	0	0	0	0	0	0	0	0	0	0	0	0	0	0	0
Active 1493	0	0	0	0	0	0	0	0	0	0	0	0	0	0	0	0
Active 1494	0	0	0	0	0	0	0	0	0	0	0	0	0	0	0	0
Active 1495	0	0	0	0	0	0	0	0	0	0	0	0	0	0	0	0
Active 1496	0	0	0	0	0	0	0	0	0	0	0	0	0	0	0	0
Active 1497	0	0	0	0	0	0	0	0	0	0	0	0	0	0	0	0
Active 1498	0	0	0	0	0	0	0	0	0	0	0	0	0	0	0	0
Active 1499	0	0	0	0	0	0	0	0	0	0	0	0	0	0	0	0
Active 1500	0	0	0	0	0	0	0	0	0	0	0	0	0	0	0	0
Active 1501	0	0	0	0	0	0	0	0	0	0	0	0	0	0	0	0
Active 1502	0	0	0	0	0	0	0	0	0	0	0	0	0	0	0	0
Active 1503	0	0	0	0	0	0	0	0	0	0	0	0	0	0	0	0
Active 1504	0	0	0	0	0	0	0	0	0	0	0	0	0	0	0	0
Active 1505	0	0	0	0	0	0	0	0	0	0	0	0	0	0	0	0
Active 1506	0	0	0	0	0	0	0	0	0	0	0	0	0	0	0	0
Active 1507	0	0	0	0	0	0	0	0	0	0	0	0	0	0	0	0
Active 1508	0	0	0	0	0	0	0	0	0	0	0	0	0	0	0	0
Active 1509	0	0	0	0	0	0	0	0	0	0	0	0	0	0	0	0
Active 1510	0	0	0	0	0	0	0	0	0	0	0	0	0	0	0	0
Active 1511	0	0	0	0	0	0	0	0	0	0	0	0	0	0	0	0
Active 1512	0	0	0	0	0	0	0	0	0	0	0	0	0	0	0	0
Active 1513	0	0	0	0	0	0	0	0	0	0	0	0	0	0	0	0
Active 1514	0	0	0	0	0	0	0	0	0	0	0	0	0	0	0	0
Active 1515	0	0	0	0	0	0	0	0	0	0	0	0	0	0	0	0
Active 1516	0	0	0	0	0	0	0	0	0	0	0	0	0	0	0	0
Active 1517	0	0	0	0	0	0	0	0	0	0	0	0	0	0	0	0
Active 1518	0	0	0	0	0	0	0	0	0	0	0	0	0	0	0	0
Active 1519	0	0	0	0	0	0	0	0	0	0	0	0	0	0	0	0
Active 1520	0	0	0	0	0	0	0	0	0	0	0	0	0	0	0	0
Active 1521	0	0	0	0	0	0	0	0	0	0	0	0	0	0	0	0
Active 1522	0	0	0	0	0	0	0	0	0	0	0	0	0	0	0	0
Active 1523	0	0	0	0	0	0	0	0	0	0	0	0	0	0	0	0
Active 1524	0	0	0	0	0	0	0	0	0	0	0	0	0	0	0	0
Active 1525	0	0	0	0	0	0	0	0	0	0	0	0	0	0	0	0
Active 1526	0	0	0	0	0	0	0	0	0	0	0	0	0	0	0	0
Active 1527	0	0	0	0	0	0	0	0	0	0	0	0	0	0	0	0
Active 1528	0	0	0	0	0	0	0	0	0	0	0	0	0	0	0	0
Active 1529	0	0	0	0	0	0	0	0	0	0	0	0	0	0	0	0
Active 1530	0	0	0	0	0	0	0	0	0	0	0	0	0	0	0	0
Active 1531	0	0	0	0	0	0	0	0	0	0	0	0	0	0	0	0
Active 1532	0	0	0	0	0	0	0	0	0	0	0	0	0	0	0	0
Active 1533	0	0	0	0	0	0	0	0	0	0	0	0	0	0	0	0
Active 1534	0	0	0	0	0	0	0	0	0	0	0	0	0	0	0	0
Active 1535	0	0	0	0	0	0	0	0	0	0	0	0	0	0	0	0
Active 1536	0	0	0	0	0	0	0	0	0	0	0	0	0	0	0	0
Active 1537	0	0	0	0	0	0	0	0	0	0	0	0	0	0	0	0
Active 1538	0	0	0	0	0	0	0	0	0	0	0	0	0	0	0	0
Active 1539	0	0	0	0	0	0	0	0	0	0	0	0	0	0	0	0
Active 1540	0	0	0	0	0	0	0	0	0	0	0	0	0	0	0	0
Active 1541	0	0	0	0	0	0	0	0	0	0	0	0	0	0	0	0
Active 1542	0	0	0	0	0	0	0	0	0	0	0	0	0	0	0	0
Active 1543	0	0	0	0	0	0	0	0	0	0	0	0	0	0	0	0
Active 1544	0	0	0	0	0	0	0	0	0	0	0	0	0	0	0	0
Active 1545	0	0	0	0	0	0	0	0	0	0	0	0	0	0	0	0
Active 1546	0	0	0	0	0	0	0	0	0	0	0	0	0	0	0	0
Active 1547	0	0	0	0	0	0	0	0	0	0	0	0	0	0	0	0
Active 1548	0	0	0	0	0	0	0	0	0	0	0	0	0	0	0	0
Active 1549	0	0	0	0	0	0	0	0	0	0	0	0	0	0	0	0
Active 1550	0	0	0	0	0	0	0	0	0	0	0	0	0	0	0	0
Active 1551	0	0	0	0	0	0	0	0	0	0	0	0	0	0	0	0
Active 1552	0	0	0	0	0	0	0	0	0	0	0	0	0	0	0	0
Active 1553	0	0	0	0	0	0	0	0	0	0	0	0	0	0	0	0
Active 1554	0	0	0	0	0	0	0	0	0	0	0	0	0	0	0	0
Active 1555	0	0	0	0	0	0	0	0	0	0	0	0	0	0	0	0
Active 1556	0	0	0	0	0	0	0	0	0	0	0	0	0	0	0	0
Active 1557	0	0	0	0	0	0	0	0	0	0	0	0	0	0	0	0
Active 1558	0	0	0	0	0	0	0	0	0	0	0	0	0	0	0	0
Active 1559	0	0	0	0	0	0	0	0	0	0	0	0	0	0	0	0
Active 1560	0	0	0	0	0	0	0	0	0	0	0	0	0	0	0	0
Active 1561	0	0	0	0	0	0	0	0	0	0	0	0	0	0	0	0
Active 1562	0	0	0	0	0	0	0	0	0	0	0	0	0	0	0	0
Active 1563	0	0	0	0	0	0	0	0	0	0	0	0	0	0	0	0
Active 1564	0	0	0	0	0	0	0	0	0	0	0	0	0	0	0	0
Active 1565	0	0	0	0	0	0	0	0	0	0	0	0	0	0	0	0
Active 1566	0	0	0	0	0	0	0	0	0	0	0	0	0	0	0	0
Active 1567	0	0	0	0	0	0	0	0	0	0	0	0	0	0	0	0
Active 1568	0	0	0	0	0	0	0	0	0	0	0	0	0	0	0	0
Active 1569	0	0	0	0	0	0	0	0	0	0	0	0	0	0	0	0
Active 1570	0	0	0	0	0	0	0	0	0	0	0	0	0	0	0	0
Active 1571	0	0	0	0	0	0	0	0	0	0	0	0	0	0	0	0
Active 1572	0	0	0	0	0	0	0	0	0	0	0	0	0	0	0	0
Active 1573	0	0	0	0	0	0	0	0	0	0	0	0	0	0	0	0
Active 1574	0	0	0	0	0	0	0	0	0	0	0	0	0	0	0	0
Active 1575	0	0	0	0	0	0	0	0	0	0	0	0	0	0	0	0
Active 1576	0	0	0	0	0	0	0	0	0	0	0	0	0	0	0	0
Active 1577	0	0	0	0	0	0	0	0	0	0	0	0	0	0	0	0
Active 1578	0	0	0	0	0	0	0	0	0	0	0	0	0	0	0	0
Active 1579	0	0	0	0	0	0	0	0	0	0	0	0	0	0	0	0
Active 1580	0	0	0	0	0	0	0	0	0	0	0	0	0	0	0	0
Active 1581	0	0	0	0	0	0	0	0	0	0	0	0	0	0	0	0
Active 1582	0	0	0	0	0	0	0	0	0	0	0	0	0	0	0	0
Active 1583	0	0	0	0	0	0	0	0	0	0	0	0	0	0	0	0
Active 1584	0	0	0	0	0	0	0	0	0	0	0	0	0	0	0	0
Active 1585	0	0	0	0	0	0	0	0	0	0	0	0	0	0	0	0
Active 1586	0	0	0	0	0	0	0	0	0	0	0	0	0	0	0	0
Active 1587	0	0	0	0	0	0	0	0	0	0	0	0	0	0	0	0
Active 1588	0	0	0	0	0	0	0	0	0	0	0	0	0	0	0	0
Active 1589	0	0	0	0	0	0	0	0	0	0	0	0	0	0	0	0
Active 1590	0	0	0	0	0	0	0	0	0	0	0	0	0	0	0	0
Active 1591	0	0	0	0	0	0	0	0	0	0	0	0	0	0	0	0
Active 1592	0	0	0	0	0	0	0	0	0	0	0	0	0	0	0	0
Active 1593	0	0	0	0	0	0	0	0	0	0	0	0	0	0	0	0
Active 1594	0	0	0	0	0	0	0	0	0	0	0	0	0	0	0	0
Active 1595	0	0	0	0	0	0	0	0	0	0	0	0	0	0	0	0
Active 1596	0	0	0	0	0	0	0	0	0	0	0	0	0	0	0	0
Active 1597	0	0	0	0	0	0	0	0	0	0	0	0	0	0	0	0
Active 1598	0	0	0	0	0	0	0	0	0	0	0	0	0	0	0	0
Active 1599	0	0	0	0	0	0	0	0	0	0	0	0	0	0	0	0
Active 1600	0	0	0	0	0	0	0	0	0	0	0	0	0	0	0	0
Active 1601	0	0	0	0	0	0	0	0	0	0	0	0	0	0	0	0
Active 1602	0	0	0	0	0	0	0	0	0	0	0	0	0	0	0	0
Active 1603	0	0	0	0	0	0	0	0	0	0	0	0	0	0	0	0
Active 1604	0	0	0	0	0	0	0	0	0	0	0	0	0	0	0	0
Active 1605	0	0	0	0	0	0	0	0	0	0	0	0	0	0	0	0
Active 1606	0	0	0	0	0	0	0	0	0	0	0	0	0	0	0	0
Active 1607	0	0	0	0	0	0	0	0	0	0	0	0	0	0	0	0
Active 1608	0	0	0	0	0	0	0	0	0	0	0	0	0	0	0	0
Active 1609	0	0	0	0	0	0	0	0	0	0	0	0	0	0	0	0
Active 1610	0	0	0	0	0	0	0	0	0	0	0	0	0	0	0	0
Active 1611	0	0	0	0	0	0	0	0	0	0	0	0	0	0	0	0
Active 1612	0	0	0	0	0	0	0	0	0	0	0	0	0	0	0	0
Active 1613	0	0	0	0	0	0	0	0	0	0	0	0	0	0	0	0
Active 1614	0	0	0	0	0	0	0	0	0	0	0	0	0	0	0	0
Active 1615	0	0	0	0	0	0	0	0	0	0	0	0	0	0	0	0
Active 1616	0	0	0	0	0	0	0	0	0	0	0	0	0	0	0	0
Active 1617	0	0	0	0	0	0	0	0	0	0	0	0	0	0	0	0
Active 1618	0	0	0	0	0	0	0	0	0	0	0	0	0	0	0	0
Active 1619	0	0	0	0	0	0	0	0	0	0	0	0	0	0	0	0
Active 1620	0	0	0	0	0	0	0	0	0	0	0	0	0	0	0	0
Active 1621	0	0	0	0	0	0	0	0	0	0	0	0	0	0	0	0
Active 1622	0	0	0	0	0	0	0	0	0	0	0	0	0	0	0	0
Active 1623	0	0	0	0	0	0	0	0	0	0	0	0	0	0	0	0
Active 1624	0	0	0	0	0	0	0	0	0	0	0	0	0	0	0	0
Active 1625	0	0	0	0	0	0	0	0	0	0	0	0	0	0	0	0
Active 1626	0	0	0	0	0	0	0	0	0	0	0	0	0	0	0	0
Active 1627	0	0	0	0	0	0	0	0	0	0	0	0	0	0	0	0
Active 1628	0	0	0	0	0	0	0	0	0	0	0	0	0	0	0	0
Active 1629	0	0	0	0	0	0	0	0	0	0	0	0	0	0	0	0
Active 1630	0	0	0	0	0	0	0	0	0	0	0	0	0	0	0	0
Active 1631	0	0	0	0	0	0	0	0	0	0	0	0	0	0	0	0
Active 1632	0	0	0	0	0	0	0	0	0	0	0	0	0	0	0	0
Active 1633	0	0	0	0	0	0	0	0	0	0	0	0	0	0	0	0
Active 1634	0	0	0	0	0	0	0	0	0	0	0	0	0	0	0	0
Active 1635	0	0	0	0	0	0	0	0	0	0	0	0	0	0	0	0
Active 1636	0	0	0	0	0	0	0	0	0	0	0	0	0	0	0	0
Active 1637	0	0	0	0	0	0	0	0	0	0	0	0	0	0	0	0
Active 1638	0	0	0	0	0	0	0	0	0	0	0	0	0	0	0	0
Active 1639	0	0	0	0	0	0	0	0	0	0	0	0	0	0	0	0
Active 1640	0	0	0	0	0	0	0	0	0	0	0	0	0	0	0	0
Active 1641	0	0	0	0	0	0	0	0	0	0	0	0	0	0	0	0
Active 1642	0	0	0	0	0	0	0	0	0	0	0	0	0	0	0	0
Active 1643	0	0	0	0	0	0	0	0	0	0	0	0	0	0	0	0
Active 1644	0	0	0	0	0	0	0	0	0	0	0	0	0	0	0	0
Active 1645	0	0	0	0	0	0	0	0	0	0	0	0	0	0	0	0
Active 1646	0	0	0	0	0	0	0	0	0	0	0	0	0	0	0	0
Active 1647	0	0	0	0	0	0	0	0	0	0	0	0	0	0	0	0
Active 1648	0	0	0	0	0	0	0	0	0	0	0	0	0	0	0	0
Active 1649	0	0	0	0	0	0	0	0	0	0	0	0	0	0	0	0
Active 1650	0	0	0	0	0	0	0	0	0	0	0	0	0	0	0	0
Active 1651	0	0	0	0	0	0	0	0	0	0	0	0	0	0	0	0
Active 1652	0	0	0	0	0	0	0	0	0	0	0	0	0	0	0	0
Active 1653	0	0	0	0	0	0	0	0	0	0	0	0	0	0	0	0
Active 1654	0	0	0	0	0	0	0	0	0	0	0	0	0	0	0	0
Active 1655	0	0	0	0	0	0	0	0	0	0	0	0	0	0	0	0
Active 1656	0	0	0	0	0	0	0	0	0	0	0	0	0	0	0	0
Active 1657	0	0	0	0	0	0	0	0	0	0	0	0	0	0	0	0
Active 1658	0	0	0	0	0	0	0	0	0	0	0	0	0	0	0	0
Active 1659	0	0	0	0	0	0	0	0	0	0	0	0	0	0	0	0
Active 1660	0	0	0	0	0	0	0	0	0	0	0	0	0	0	0	0
Active 1661	0	0	0	0	0	0	0	0	0	0	0	0	0	0	0	0
Active 1662	0	0	0	0	0	0	0	0	0	0	0	0	0	0	0	0
Active 1663	0	0	0	0	0	0	0	0	0	0	0	0	0	0	0	0
Active 1664	0	0	0	0	0	0	0	0	0	0	0	0	0	0	0	0
Active 1665	0	0	0	0	0	0	0	0	0	0	0	0	0	0	0	0
Active 1666	0	0	0	0	0	0	0	0	0	0	0	0	0	0	0	0
Active 1667	0	0	0	0	0	0	0	0	0	0	0	0	0	0	0	0
Active 1668	0	0	0	0	0	0	0	0	0	0	0	0	0	0	0	0
Active 1669	0	0	0	0	0	0	0	0	0	0	0	0	0	0	0	0
Active 1670	0	0	0	0	0	0	0	0	0	0	0	0	0	0	0	0
Active 1671	0	0	0	0	0	0	0	0	0	0	0	0	0	0	0	0
Active 1672	0	0	0	0	0	0	0	0	0	0	0	0	0	0	0	0
Active 1673	0	0	0	0	0	0	0	0	0	0	0	0	0	0	0	0
Active 1674	0	0	0	0	0	0	0	0	0	0	0	0	0	0	0	0
Active 1675	0	0	0	0	0	0	0	0	0	0	0	0	0	0	0	0
Active 1676	0	0	0	0	0	0	0	0	0	0	0	0	0	0	0	0
Active 1677	0	0	0	0	0	0	0	0	0	0	0	0	0	0	0	0
Active 1678	0	0	0	0	0	0	0	0	0	0	0	0	0	0	0	0
Active 1679	0	0	0	0	0	0	0	0	0	0	0	0	0	0	0	0
Active 1680	0	0	0	0	0	0	0	0	0	0	0	0	0	0	0	0
Active 1681	0	0	0	0	0	0	0	0	0	0	0	0	0	0	0	0
Active 1682	0	0	0	0	0	0	0	0	0	0	0	0	0	0	0	0
Active 1683	0	0	0	0	0	0	0	0	0	0	0	0	0	0	0	0
Active 1684	0	0	0	0	0	0	0	0	0	0	0	0	0	0	0	0
Active 1685	0	0	0	0	0	0	0	0	0	0	0	0	0	0	0	0
Active 1686	0	0	0	0	0	0	0	0	0	0	0	0	0	0	0	0
Active 1687	0	0	0	0	0	0	0	0	0	0	0	0	0	0	0	0
Active 1688	0	0	0	0	0	0	0	0	0	0	0	0	0	0	0	0
Active 1689	0	0	0	0	0	0	0	0	0	0	0	0	0	0	0	0
Active 1690	0	0	0	0	0	0	0	0	0	0	0	0	0	0	0	0
Active 1691	0	0	0	0	0	0	0	0	0	0	0	0	0	0	0	0
Active 1692	0	0	0	0	0	0	0	0	0	0	0	0	0	0	0	0
Active 1693	0	0	0	0	0	0	0	0	0	0	0	0	0	0	0	0
Active 1694	0	0	0	0	0	0	0	0	0	0	0	0	0	0	0	0
Active 1695	0	0	0	0	0	0	0	0	0	0	0	0	0	0	0	0
Active 1696	0	0	0	0	0	0	0	0	0	0	0	0	0	0	0	0
Active 1697	0	0	0	0	0	0	0	0	0	0	0	0	0	0	0	0
Active 1698	0	0	0	0	0	0	0	0	0	0	0	0	0	0	0	0
Active 1699	0	0	0	0	0	0	0	0	0	0	0	0	0	0	0	0
Active 1700	0	0	0	0	0	0	0	0	0	0	0	0	0	0	0	0
Active 1701	0	0	0	0	0	0	0	0	0	0	0	0	0	0	0	0
Active 1702	0	0	0	0	0	0	0	0	0	0	0	0	0	0	0	0
Active 1703	0	0	0	0	0	0	0	0	0	0	0	0	0	0	0	0
Active 1704	0	0	0	0	0	0	0	0	0	0	0	0	0	0	0	0
Active 1705	0	0	0	0	0	0	0	0	0	0	0	0	0	0	0	0
Active 1706	0	0	0	0	0	0	0	0	0	0	0	0	0	0	0	0
Active 1707	0	0	0	0	0	0	0	0	0	0	0	0	0	0	0	0
Active 1708	0	0	0	0	0	0	0	0	0	0	0	0	0	0	0	0
Active 1709	0	0	0	0	0	0	0	0	0	0	0	0	0	0	0	0
Active 1710	0	0	0	0	0	0	0	0	0	0	0	0	0	0	0	0
Active 1711	0	0	0	0	0	0	0	0	0	0	0	0	0	0	0	0
Active 1712	0	0	0	0	0	0	0	0	0	0	0	0	0	0	0	0
Active 1713	0	0	0	0	0	0	0	0	0	0	0	0	0	0	0	0
Active 1714	0	0	0	0	0	0	0	0	0	0	0	0	0	0	0	0
Active 1715	0	0	0	0	0	0	0	0	0	0	0	0	0	0	0	0
Active 1716	0	0	0	0	0	0	0	0	0	0	0	0	0	0	0	0
Active 1717	0	0	0	0	0	0	0	0	0	0	0	0	0	0	0	0
Active 1718	0	0	0	0	0	0	0	0	0	0	0	0	0	0	0	0
Active 1719	0	0	0	0	0	0	0	0	0	0	0	0	0	0	0	0
Active 1720	0	0	0	0	0	0	0	0	0	0	0	0	0	0	0	0
Active 1721	0	0	0	0	0	0	0	0	0	0	0	0	0	0	0	0
Active 1722	0	0	0	0	0	0	0	0	0	0	0	0	0	0	0	0
Active 1723	0	0	0	0	0	0	0	0	0	0	0	0	0	0	0	0
Active 1724	0	0	0	0	0	0	0	0	0	0	0	0	0	0	0	0
Active 1725	0	0	0	0	0	0	0	0	0	0	0	0	0	0	0	0
Active 1726	0	0	0	0	0	0	0	0	0	0	0	0	0	0	0	0
Active 1727	0	0	0	0	0	0	0	0	0	0	0	0	0	0	0	0
Active 1728	0	0	0	0	0	0	0	0	0	0	0	0	0	0	0	0
Active 1729	0	0	0	0	0	0	0	0	0	0	0	0	0	0	0	0
Active 1730	0	0	0	0	0	0	0	0	0	0	0	0	0	0	0	0
Active 1731	0	0	0	0	0	0	0	0	0	0	0	0	0	0	0	0
Active 1732	0	0	0	0	0	0	0	0	0	0	0	0	0	0	0	0
Active 1733	0	0	0	0	0	0	0	0	0	0	0	0	0	0	0	0
Active 1734	0	0	0	0	0	0	0	0	0	0	0	0	0	0	0	0
Active 1735	0	0	0	0	0	0	0	0	0	0	0	0	0	0	0	0
Active 1736	0	0	0	0	0	0	0	0	0	0	0	0	0	0	0	0
Active 1737	0	0	0	0	0	0	0	0	0	0	0	0	0	0	0	0
Active 1738	0	0	0	0	0	0	0	0	0	0	0	0	0	0	0	0
Active 1739	0	0	0	0	0	0	0	0	0	0	0	0	0	0	0	0
Active 1740	0	0	0	0	0	0	0	0	0	0	0	0	0	0	0	0
Active 1741	0	0	0	0	0	0	0	0	0	0	0	0	0	0	0	0
Active 1742	0	0	0	0	0	0	0	0	0	0	0	0	0	0	0	0
Active 1743	0	0	0	0	0	0	0	0	0	0	0	0	0	0	0	0
Active 1744	0	0	0	0	0	0	0	0	0	0	0	0	0	0	0	0
Active 1745	0	0	0	0	0	0	0	0	0	0	0	0	0	0	0	0
Active 1746	0	0	0	0	0	0	0	0	0	0	0	0	0	0	0	0
Active 1747	0	0	0	0	0	0	0	0	0	0	0	0	0	0	0	0
Active 1748	0	0	0	0	0	0	0	0	0	0	0	0	0	0	0	0
Active 1749	0	0	0	0	0	0	0	0	0	0	0	0	0	0	0	0
Active 1750	0	0	0	0	0	0	0	0	0	0	0	0	0	0	0	0
Active 1751	0	0	0	0	0	0	0	0	0	0	0	0	0	0	0	0
Active 1752	0	0	0	0	0	0	0	0	0	0	0	0	0	0	0	0
Active 1753	0	0	0	0	0	0	0	0	0	0	0	0	0	0	0	0
Active 1754	0	0	0	0	0	0	0	0	0	0	0	0	0	0	0	0
Active 1755	0	0	0	0	0	0	0	0	0	0	0	0	0	0	0	0
Active 1756	0	0	0	0	0	0	0	0	0	0	0	0	0	0	0	0
Active 1757	0	0	0	0	0	0	0	0	0	0	0	0	0	0	0	0
Active 1758	0	0	0	0	0	0	0	0	0	0	0	0	0	0	0	0
Active 1759	0	0	0	0	0	0	0	0	0	0	0	0	0	0	0	0
Active 1760	0	0	0	0	0	0	0	0	0	0	0	0	0	0	0	0
Active 1761	0	0	0	0	0	0	0	0	0	0	0	0	0	0	0	0
Active 1762	0	0	0	0	0	0	0	0	0	0	0	0	0	0	0	0
Active 1763	0	0	0	0	0	0	0	0	0	0	0	0	0	0	0	0
Active 1764	0	0	0	0	0	0	0	0	0	0	0	0	0	0	0	0
Active 1765	0	0	0	0	0	0	0	0	0	0	0	0	0	0	0	0
Active 1766	0	0	0	0	0	0	0	0	0	0	0	0	0	0	0	0
Active 1767	0	0	0	0	0	0	0	0	0	0	0	0	0	0	0	0
Active 1768	0	0	0	0	0	0	0	0	0	0	0	0	0	0	0	0
Active 1769	0	0	0	0	0	0	0	0	0	0	0	0	0	0	0	0
Active 1770	0	0	0	0	0	0	0	0	0	0	0	0	0	0	0	0
Active 1771	0	0	0	0	0	0	0	0	0	0	0	0	0	0	0	0
Active 1772	0	0	0	0	0	0	0	0	0	0	0	0	0	0	0	0
Active 1773	0	0	0	0	0	0	0	0	0	0	0	0	0	0	0	0
Active 1774	0	0	0	0	0	0	0	0	0	0	0	0	0	0	0	0
Active 1775	0	0	0	0	0	0	0	0	0	0	0	0	0	0	0	0
Active 1776	0	0	0	0	0	0	0	0	0	0	0	0	0	0	0	0
Active 1777	0	0	0	0	0	0	0	0	0	0	0	0	0	0	0	0
Active 1778	0	0	0	0	0	0	0	0	0	0	0	0	0	0	0	0
Active 1779	0	0	0	0	0	0	0	0	0	0	0	0	0	0	0	0
Active 1780	0	0	0	0	0	0	0	0	0	0	0	0	0	0	0	0
Active 1781	0	0	0	0	0	0	0	0	0	0	0	0	0	0	0	0
Active 1782	0	0	0	0	0	0	0	0	0	0	0	0	0	0	0	0
Active 1783	0	0	0	0	0	0	0	0	0	0	0	0	0	0	0	0
Active 1784	0	0	0	0	0	0	0	0	0	0	0	0	0	0	0	0
Active 1785	0	0	0	0	0	0	0	0	0	0	0	0	0	0	0	0
Active 1786	0	0	0	0	0	0	0	0	0	0	0	0	0	0	0	0
Active 1787	0	0	0	0	0	0	0	0	0	0	0	0	0	0	0	0
Active 1788	0	0	0	0	0	0	0	0	0	0	0	0	0	0	0	0
Active 1789	0	0	0	0	0	0	0	0	0	0	0	0	0	0	0	0
Active 1790	0	0	0	0	0	0	0	0	0	0	0	0	0	0	0	0
Active 1791	0	0	0	0	0	0	0	0	0	0	0	0	0	0	0	0
Active 1792	0	0	0	0	0	0	0	0	0	0	0	0	0	0	0	0
Active 1793	0	0	0	0	0	0	0	0	0	0	0	0	0	0	0	0
Active 1794	0	0	0	0	0	0	0	0	0	0	0	0	0	0	0	0
Active 1795	0	0	0	0	0	0	0	0	0	0	0	0	0	0	0	0
Active 1796	0	0	0	0	0	0	0	0	0	0	0	0	0	0	0	0
Active 1797	0	0	0	0	0	0	0	0	0	0	0	0	0	0	0	0
Active 1798	0	0	0	0	0	0	0	0	0	0	0	0	0	0	0	0
Active 1799	0	0	0	0	0	0	0	0	0	0	0	0	0	0	0	0
Active 1800	0	0	0	0	0	0	0	0	0	0	0	0	0	0	0	0
Active 1801	0	0	0	0	0	0	0	0	0	0	0	0	0	0	0	0
Active 1802	0	0	0	0	0	0	0	0	0	0	0	0	0	0	0	0
Active 1803	0	0	0	0	0	0	0	0	0	0	0	0	0	0	0	0
Active 1804	0	0	0	0	0	0	0	0	0	0	0	0	0	0	0	0
Active 1805	0	0	0	0	0	0	0	0	0	0	0	0	0	0	0	0
Active 1806	0	0	0	0	0	0	0	0	0	0	0	0	0	0	0	0
Active 1807	0	0	0	0	0	0	0	0	0	0	0	0	0	0	0	0
Active 1808	0	0	0	0	0	0	0	0	0	0	0	0	0	0	0	0
Active 1809	0	0	0	0	0	0	0	0	0	0	0	0	0	0	0	0
Active 1810	0	0	0	0	0	0	0	0	0	0	0	0	0	0	0	0
Active 1811	0	0	0	0	0	0	0	0	0	0	0	0	0	0	0	0
Active 1812	0	0	0	0	0	0	0	0	0	0	0	0	0	0	0	0
Active 1813	0	0	0	0	0	0	0	0	0	0	0	0	0	0	0	0
Active 1814	0	0	0	0	0	0	0	0	0	0	0	0	0	0	0	0
Active 1815	0	0	0	0	0	0	0	0	0	0	0	0	0	0	0	0
Active 1816	0	0	0	0	0	0	0	0	0	0	0	0	0	0	0	0
Active 1817	0	0	0	0	0	0	0	0	0	0	0	0	0	0	0	0
Active 1818	0	0	0	0	0	0	0	0	0	0	0	0	0	0	0	0
Active 1819	0	0	0	0	0	0	0	0	0	0	0	0	0	0	0	0
Active 1820	0	0	0	0	0	0	0	0	0	0	0	0	0	0	0	0
Active 1821	0	0	0	0	0	0	0	0	0	0	0	0	0	0	0	0
Active 1822	0	0	0	0	0	0	0	0	0	0	0	0	0	0	0	0
Active 1823	0	0	0	0	0	0	0	0	0	0	0	0	0	0	0	0
Active 1824	0	0	0	0	0	0	0	0	0	0	0	0	0	0	0	0
Active 1825	0	0	0	0	0	0	0	0	0	0	0	0	0	0	0	0
Active 1826	0	0	0	0	0	0	0	0	0	0	0	0	0	0	0	0
Active 1827	0	0	0	0	0	0	0	0	0	0	0	0	0	0	0	0
Active 1828	0	0	0	0	0	0	0	0	0	0	0	0	0	0	0	0
Active 1829	0	0	0	0	0	0	0	0	0	0	0	0	0	0	0	0
Active 1830	0	0	0	0	0	0	0	0	0	0	0	0	0	0	0	0
Active 1831	0	0	0	0	0	0	0	0	0	0	0	0	0	0	0	0
Active 1832	0	0	0	0	0	0	0	0	0	0	0	0	0	0	0	0
Active 1833	0	0	0	0	0	0	0	0	0	0	0	0	0	0	0	0
Active 1834	0	0	0	0	0	0	0	0	0	0	0	0	0	0	0	0
Active 1835	0	0	0	0	0	0	0	0	0	0	0	0	0	0	0	0
Active 1836	0	0	0	0	0	0	0	0	0	0	0	0	0	0	0	0
Active 1837	0	0	0	0	0	0	0	0	0	0	0	0	0	0	0	0
Active 1838	0	0	0	0	0	0	0	0	0	0	0	0	0	0	0	0
Active 1839	0	0	0	0	0	0	0	0	0	0	0	0	0	0	0	0
Active 1840	0	0	0	0	0	0	0	0	0	0	0	0	0	0	0	0
Active 1841	0	0	0	0	0	0	0	0	0	0	0	0	0	0	0	0
Active 1842	0	0	0	0	0	0	0	0	0	0	0	0	0	0	0	0
Active 1843	0	0	0	0	0	0	0	0	0	0	0	0	0	0	0	0
Active 1844	0	0	0	0	0	0	0	0	0	0	0	0	0	0	0	0
Active 1845	0	0	0	0	0	0	0	0	0	0	0	0	0	0	0	0
Active 1846	0	0	0	0	0	0	0	0	0	0	0	0	0	0	0	0
Active 1847	0	0	0	0	0	0	0	0	0	0	0	0	0	0	0	0
Active 1848	0	0	0	0	0	0	0	0	0	0	0	0	0	0	0	0
Active 1849	0	0	0	0	0	0	0	0	0	0	0	0	0	0	0	0
Active 1850	0	0	0	0	0	0	0	0	0	0	0	0	0	0	0	0
Active 1851	0	0	0	0	0	0	0	0	0	0	0	0	0	0	0	0
Active 1852	0	0	0	0	0	0	0	0	0	0	0	0	0	0	0	0
Active 1853	0	0	0	0	0	0	0	0	0	0	0	0	0	0	0	0
Active 1854	0	0	0	0	0	0	0	0	0	0	0	0	0	0	0	0
Active 1855	0	0	0	0	0	0	0	0	0	0	0	0	0	0	0	0
Active 1856	0	0	0	0	0	0	0	0	0	0	0	0	0	0	0	0
Active 1857	0	0	0	0	0	0	0	0	0	0	0	0	0	0	0	0
Active 1858	0	0	0	0	0	0	0	0	0	0	0	0	0	0	0	0
Active 1859	0	0	0	0	0	0	0	0	0	0	0	0	0	0	0	0
Active 1860	0	0	0	0	0	0	0	0	0	0	0	0	0	0	0	0
Active 1861	0	0	0	0	0	0	0	0	0	0	0	0	0	0	0	0
Active 1862	0	0	0	0	0	0	0	0	0	0	0	0	0	0	0	0
Active 1863	0	0	0	0	0	0	0	0	0	0	0	0	0	0	0	0
Active 1864	0	0	0	0	0	0	0	0	0	0	0	0	0	0	0	0
Active 1865	0	0	0	0	0	0	0	0	0	0	0	0	0	0	0	0
Active 1866	0	0	0	0	0	0	0	0	0	0	0	0	0	0	0	0
Active 1867	0	0	0	0	0	0	0	0	0	0	0	0	0	0	0	0
Active 1868	0	0	0	0	0	0	0	0	0	0	0	0	0	0	0	0
Active 1869	0	0	0	0	0	0	0	0	0	0	0	0	0	0	0	0
Active 1870	0	0	0	0	0	0	0	0	0	0	0	0	0	0	0	0
Active 1871	0	0	0	0	0	0	0	0	0	0	0	0	0	0	0	0
Active 1872	0	0	0	0	0	0	0	0	0	0	0	0	0	0	0	0
Active 1873	0	0	0	0	0	0	0	0	0	0	0	0	0	0	0	0
Active 1874	0	0	0	0	0	0	0	0	0	0	0	0	0	0	0	0
Active 1875	0	0	0	0	0	0	0	0	0	0	0	0	0	0	0	0
Active 1876	0	0	0	0	0	0	0	0	0	0	0	0	0	0	0	0
Active 1877	0	0	0	0	0	0	0	0	0	0	0	0	0	0	0	0
Active 1878	0	0	0	0	0	0	0	0	0	0	0	0	0	0	0	0
Active 1879	0	0	0	0	0	0	0	0	0	0	0	0	0	0	0	0
Active 1880	0	0	0	0	0	0	0	0	0	0	0	0	0	0	0	0
Active 1881	0	0	0	0	0	0	0	0	0	0	0	0	0	0	0	0
Active 1882	0	0	0	0	0	0	0	0	0	0	0	0	0	0	0	0
Active 1883	0	0	0	0	0	0	0	0	0	0	0	0	0	0	0	0
Active 1884	0	0	0	0	0	0	0	0	0	0	0	0	0	0	0	0
Active 1885	0	0	0	0	0	0	0	0	0	0	0	0	0	0	0	0
Active 1886	0	0	0	0	0	0	0	0	0	0	0	0	0	0	0	0
Active 1887	0	0	0	0	0	0	0	0	0	0	0	0	0	0	0	0
Active 1888	0	0	0	0	0	0	0	0	0	0	0	0	0	0	0	0
Active 1889	0	0	0	0	0	0	0	0	0	0	0	0	0	0	0	0
Active 1890	0	0	0	0	0	0	0	0	0	0	0	0	0	0	0	0
Active 1891	0	0	0	0	0	0	0	0	0	0	0	0	0	0	0	0
Active 1892	0	0	0	0	0	0	0	0	0	0	0	0	0	0	0	0
Active 1893	0	0	0	0	0	0	0	0	0	0	0	0	0	0	0	0
Active 1894	0	0	0	0	0	0	0	0	0	0	0	0	0	0	0	0
Active 1895	0	0	0	0	0	0	0	0	0	0	0	0	0	0	0	0
Active 1896	0	0	0	0	0	0	0	0	0	0	0	0	0	0	0	0
Active 1897	0	0	0	0	0	0	0	0	0	0	0	0	0	0	0	0
Active 1898	0	0	0	0	0	0	0	0	0	0	0	0	0	0	0	0
Active 1899	0	0	0	0	0	0	0	0	0	0	0	0	0	0	0	0
Active 1900	0	0	0	0	0	0	0	0	0	0	0	0	0	0	0	0
Active 1901	0	0	0	0	0	0	0	0	0	0	0	0	0	0	0	0
Active 1902	0	0	0	0	0	0	0	0	0	0	0	0	0	0	0	0
Active 1903	0	0	0	0	0	0	0	0	0	0	0	0	0	0	0	0
Active 1904	0	0	0	0	0	0	0	0	0	0	0	0	0	0	0	0
Active 1905	0	0	0	0	0	0	0	0	0	0	0	0	0	0	0	0
Active 1906	0	0	0	0	0	0	0	0	0	0	0	0	0	0	0	0
Active 1907	0	0	0	0	0	0	0	0	0	0	0	0	0	0	0	0
Active 1908	0	0	0	0	0	0	0	0	0	0	0	0	0	0	0	0
Active 1909	0	0	0	0	0	0	0	0	0	0	0	0	0	0	0	0
Active 1910	0	0	0	0	0	0	0	0	0	0	0	0	0	0	0	0
Active 1911	0	0	0	0	0	0	0	0	0	0	0	0	0	0	0	0
Active 1912	0	0	0	0	0	0	0	0	0	0	0	0	0	0	0	0
Active 1913	0	0	0	0	0	0	0	0	0	0	0	0	0	0	0	0
Active 1914	0	0	0	0	0	0	0	0	0	0	0	0	0	0	0	0
Active 1915	0	0	0	0	0	0	0	0	0	0	0	0	0	0	0	0
Active 1916	0	0	0	0	0	0	0	0	0	0	0	0	0	0	0	0
Active 1917	0	0	0	0	0	0	0	0	0	0	0	0	0	0	0	0
Active 1918	0	0	0	0	0	0	0	0	0	0	0	0	0	0	0	0
Active 1919	0	0	0	0	0	0	0	0	0	0	0	0	0	0	0	0
Active 1920	0	0	0	0	0	0	0	0	0	0	0	0	0	0	0	0
Active 1921	0	0	0	0	0	0	0	0	0	0	0	0	0	0	0	0
Active 1922	0	0	0	0	0	0	0	0	0	0	0	0	0	0	0	0
Active 1923	0	0	0	0	0	0	0	0	0	0	0	0	0	0	0	0
Active 1924	0	0	0	0	0	0	0	0	0	0	0	0	0	0	0	0
Active 1925	0	0	0	0	0	0	0	0	0	0	0	0	0	0	0	0
Active 1926	0	0	0	0	0	0	0	0	0	0	0	0	0	0	0	0
Active 1927	0	0	0	0	0	0	0	0	0	0	0	0	0	0	0	0
Active 1928	0	0	0	0	0	0	0	0	0	0	0	0	0	0	0	0
Active 1929	0	0	0	0	0	0	0	0	0	0	0	0	0	0	0	0
Active 1930	0	0	0	0	0	0	0	0	0	0	0	0	0	0	0	0
Active 1931	0	0	0	0	0	0	0	0	0	0	0	0	0	0	0	0
Active 1932	0	0	0	0	0	0	0	0	0	0	0	0	0	0	0	0
Active 1933	0	0	0	0	0	0	0	0	0	0	0	0	0	0	0	0
Active 1934	0	0	0	0	0	0	0	0	0	0	0	0	0	0	0	0
Active 1935	0	0	0	0	0	0	0	0	0	0	0	0	0	0	0	0
Active 1936	0	0	0	0	0	0	0	0	0	0	0	0	0	0	0	0
Active 1937	0	0	0	0	0	0	0	0	0	0	0	0	0	0	0	0
Active 1938	0	0	0	0	0	0	0	0	0	0	0	0	0	0	0	0
Active 1939	0	0	0	0	0	0	0	0	0	0	0	0	0	0	0	0
Active 1940	0	0	0	0	0	0	0	0	0	0	0	0	0	0	0	0
Active 1941	0	0	0	0	0	0	0	0	0	0	0	0	0	0	0	0
Active 1942	0	0	0	0	0	0	0	0	0	0	0	0	0	0	0	0
Active 1943	0	0	0	0	0	0	0	0	0	0	0	0	0	0	0	0
Active 1944	0	0	0	0	0	0	0	0	0	0	0	0	0	0	0	0
Active 1945	0	0	0	0	0	0	0	0	0	0	0	0	0	0	0	0
Active 1946	0	0	0	0	0	0	0	0	0	0	0	0	0	0	0	0
Active 1947	0	0	0	0	0	0	0	0	0	0	0	0	0	0	0	0
Active 1948	0	0	0	0	0	0	0	0	0	0	0	0	0	0	0	0
Active 1949	0	0	0	0	0	0	0	0	0	0	0	0	0	0	0	0
Active 1950	0	0	0	0	0	0	0	0	0	0	0	0	0	0	0	0
Active 1951	0	0	0	0	0	0	0	0	0	0	0	0	0	0	0	0
Active 1952	0	0	0	0	0	0	0	0	0	0	0	0	0	0	0	0
Active 1953	0	0	0	0	0	0	0	0	0	0	0	0	0	0	0	0
Active 1954	0	0	0	0	0	0	0	0	0	0	0	0	0	0	0	0
Active 1955	0	0	0	0	0	0	0	0	0	0	0	0	0	0	0	0
Active 1956	0	0	0	0	0	0	0	0	0	0	0	0	0	0	0	0
Active 1957	0	0	0	0	0	0	0	0	0	0	0	0	0	0	0	0
Active 1958	0	0	0	0	0	0	0	0	0	0	0	0	0	0	0	0
Active 1959	0	0	0	0	0	0	0	0	0	0	0	0	0	0	0	0
Active 1960	0	0	0	0	0	0	0	0	0	0	0	0	0	0	0	0
Active 1961	0	0	0	0	0	0	0	0	0	0	0	0	0	0	0	0
Active 1962	0	0	0	0	0	0	0	0	0	0	0	0	0	0	0	0
Active 1963	0	0	0	0	0	0	0	0	0	0	0	0	0	0	0	0
Active 1964	0	0	0	0	0	0	0	0	0	0	0	0	0	0	0	0
Active 1965	0	0	0	0	0	0	0	0	0	0	0	0	0	0	0	0
Active 1966	0	0	0	0	0	0	0	0	0	0	0	0	0	0	0	0
Active 1967	0	0	0	0	0	0	0	0	0	0	0	0	0	0	0	0
Active 1968	0	0	0	0	0	0	0	0	0	0	0	0	0	0	0	0
Active 1969	0	0	0	0	0	0	0	0	0	0	0	0	0	0	0	0
Active 1970	0	0	0	0	0	0	0	0	0	0	0	0	0	0	0	0
Active 1971	0	0	0	0	0	0	0	0	0	0	0	0	0	0	0	0
Active 1972	0	0	0	0	0	0	0	0	0	0	0	0	0	0	0	0
Active 1973	0	0	0	0	0	0	0	0	0	0	0	0	0	0	0	0
Active 1974	0	0	0	0	0	0	0	0	0	0	0	0	0	0	0	0
Active 1975	0	0	0	0	0	0	0	0	0	0	0	0	0	0	0	0
Active 1976	0	0	0	0	0	0	0	0	0	0	0	0	0	0	0	0
Active 1977	0	0	0	0	0	0	0	0	0	0	0	0	0	0	0	0
Active 1978	0	0	0	0	0	0	0	0	0	0	0	0	0	0	0	0
Active 1979	0	0	0	0	0	0	0	0	0	0	0	0	0	0	0	0
Active 1980	0	0	0	0	0	0	0	0	0	0	0	0	0	0	0	0
Active 1981	0	0	0	0	0	0	0	0	0	0	0	0	0	0	0	0
Active 1982	0	0	0	0	0	0	0	0	0	0	0	0	0	0	0	0
Active 1983	0	0	0	0	0	0	0	0	0	0	0	0	0	0	0	0
Active 1984	0	0	0	0	0	0	0	0	0	0	0	0	0	0	0	0
Active 1985	0	0	0	0	0	0	0	0	0	0	0	0	0	0	0	0
Active 1986	0	0	0	0	0	0	0	0	0	0	0	0	0	0	0	0
[truncated: 2,260 more rows]
