# Supplementary material for: Automated pipeline for operant behavior phenotyping for high-throughput data management, processing, and visualization
Source: NPP Digit Psychiatry Neurosci. 2025 Oct 24;3:25. doi: 10.1038/s44277-025-00046-9 (PMC12624926; doi:10.1038/s44277-025-00046-9)
Supplement: Supplementary file 3 — Supplemental File 3 [file 44277_2025_46_MOESM3_ESM.xlsx]

## Sheet: Timeline
Rat	Experiment Group	Drug Group	Cohort	Sex	RFID	D.O.B	Date of Wean	Date of Ship	Litter Number	Litter Size	Coat Color	Ear Punch	Shipping Box	Rack	Arrival Date	Handled Collection	Surgery Date	Surgeon	Surgery Assist	Date of Eye Bleed	Short Access Start Date	Short Access End Date	Long Access Start Date	Long Access End Date	LgA15 Date	LgA16 Date	LgA17 Date	LgA18 Date	LgA19 Date	LgA20 Date	Brevital	Brevital Date	Brevital Collection	Progressive Ratio 1 Date	Progressive Ratio 2 Date	Progressive Ratio 3 Date	Pre-Shock Date	Shock (0.1mA) Date	Shock (0.2mA) Date	Shock (0.3mA) Date	Urine 1 Collection	Urine 1 Date	Urine 2 Date	Urine 2 Collection	Weight 1 Value	Weight 1 Date	Weight 2 Value	Weight 2 Date	Weight 3 Value
F2501	Drug	Cocaine	25	Female	933000320946713	2023-11-08 11:12:24	2023-11-29 11:44:50	2023-12-16	1	10	ALBINO	RM	1	E2	2024-01-03	BS, DO, JL, JM	2024-01-09	DO/MB	JL, JM, LC, TL, SC	2024-01-09	2024-01-19	2024-02-01	2024-02-05	2024-02-26	2024-02-26	2024-03-04	NA	NA	NA	NA	Pass	2024-01-16	BS, DO, JL	2024-02-02	2024-02-27	2024-03-05	2024-02-28	NA	NA	2024-02-29	BS, DO, JM, JL	2024-01-16	2024-03-06	BS, JM	163	2024-01-08	175	2024-01-16	189
F2502	Drug	Cocaine	25	Female	933000320978185	2023-11-09 10:01:05	2023-11-30 09:55:51	2023-12-16	1	8	BLK HOOD	RC	1	D4	2024-01-03	BS, DO, JL, JM	2024-01-09	DO/MB	JL, JM, LC, TL, SC	2024-01-09	2024-01-19	2024-02-01	2024-02-05	2024-02-26	2024-02-26	2024-03-04	NA	NA	NA	NA	Pass	2024-01-17	BS, DO, JL	2024-02-02	2024-02-27	2024-03-05	2024-02-28	NA	NA	2024-02-29	BS, DO, JM, JL	2024-01-16	2024-03-06	BS, JM	180	2024-01-08	205	2024-01-16	231
F2503	Drug	Cocaine	25	Female	933000320978315	2023-11-13 09:24:27	2023-12-05 09:56:28	2023-12-16	1	8	BLK HOOD	RB	1	C6	2024-01-03	BS, DO, JL, JM	2024-01-09	BS	JL, JM, LC, TL, SC	2024-01-09	2024-01-19	2024-02-01	2024-02-05	2024-02-26	2024-02-26	2024-03-04	NA	NA	NA	NA	Pass	2024-01-18	BS, DO, JL	2024-02-02	2024-02-27	2024-03-05	2024-02-28	NA	NA	2024-02-29	BS, DO, JM, JL	2024-01-16	2024-03-06	BS, JM	167	2024-01-08	185	2024-01-16	207
F2531	Drug	Cocaine	25	Female	933000320978290	2023-11-11 09:24:35	2023-12-05 10:01:23	2023-12-16	1	10	BRN HOOD	RB	1	A7	2024-01-03	BS, DO, JL, JM	2024-01-09	MB	JL, JM, LC, TL, SC	2024-01-09	2024-01-19	2024-02-01	2024-02-05	2024-02-26	2024-02-26	2024-03-04	NA	NA	NA	NA	Pass	2024-01-19	BS, DO, JL	2024-02-02	2024-02-27	2024-03-05	2024-02-28	NA	NA	2024-02-29	BS, DO, JM, JL	2024-01-16	2024-03-06	BS, JM	130	2024-01-08	128	2024-01-16	146
F2505	Drug	Cocaine	25	Female	933000320978206	2023-11-08 11:11:53	2023-11-29 11:33:00	2023-12-16	1	8	ALBINO	RT	1	B1	2024-01-03	BS, DO, JL, JM	2024-01-09	DO/MB	JL, JM, LC, TL, SC	2024-01-09	2024-01-19	2024-02-01	2024-02-05	2024-02-26	2024-02-26	2024-03-04	NA	NA	NA	NA	Pass	2024-01-20	BS, DO, JL	2024-02-02	2024-02-27	2024-03-05	2024-02-28	NA	NA	2024-02-29	BS, DO, JM, JL	2024-01-16	2024-03-06	BS, JM	157	2024-01-08	168	2024-01-16	199
F2533	Drug	Cocaine	25	Female	933000320978105	2023-11-10 09:14:02	2023-12-01 10:16:28	2023-12-16	1	8	BLACK	RC	1	D7	2024-01-03	BS, DO, JL, JM	2024-01-09	BS	JL, JM, LC, TL, SC	2024-01-09	2024-01-19	2024-02-01	2024-02-05	2024-02-26	2024-02-26	2024-03-04	NA	NA	NA	NA	Pass	2024-01-21	BS, DO, JL	2024-02-02	2024-02-27	2024-03-05	2024-02-28	NA	NA	2024-02-29	BS, DO, JM, JL	2024-01-16	2024-03-06	BS, JM	160	2024-01-08	173	2024-01-16	191
F2507	Drug	Cocaine	25	Female	933000320980728	2023-11-13 09:21:01	2023-12-04 09:39:42	2023-12-16	1	10	BLK HOOD	LBRB	1	B5	2024-01-03	BS, DO, JL, JM	2024-01-09	DO/MB	JL, JM, LC, TL, SC	2024-01-09	2024-01-19	2024-02-01	2024-02-05	2024-02-26	2024-02-26	2024-03-04	NA	NA	NA	NA	Pass	2024-01-22	BS, DO, JL	2024-02-02	2024-02-27	2024-03-05	2024-02-28	NA	NA	2024-02-29	BS, DO, JM, JL	2024-01-16	2024-03-06	BS, JM	163	2024-01-08	170	2024-01-16	190
F2508	Drug	Cocaine	25	Female	933000320978155	2023-11-10 09:13:50	2023-12-01 10:10:18	2023-12-16	1	8	BLK HOOD	RM	1	A7	2024-01-03	BS, DO, JL, JM	2024-01-09	DO/MB	JL, JM, LC, TL, SC	2024-01-09	2024-01-19	2024-02-01	2024-02-05	2024-02-26	2024-02-26	2024-03-04	NA	NA	NA	NA	Pass	2024-01-23	BS, DO, JL	2024-02-02	2024-02-27	2024-03-05	2024-02-28	NA	NA	2024-02-29	BS, DO, JM, JL	2024-01-16	2024-03-06	BS, JM	152	2024-01-08	160	2024-01-16	188
F2509	Drug	Cocaine	25	Female	933000320881983	2023-11-22 10:37:30	2023-12-13 10:59:22	2023-12-16	1	10	BROWN	RC	1	E1	2024-01-03	BS, DO, JL, JM	2024-01-09	BS	JL, JM, LC, TL, SC	2024-01-09	2024-01-19	2024-02-01	2024-02-05	2024-02-26	2024-02-26	2024-03-04	NA	NA	NA	NA	Pass	2024-01-24	BS, DO, JL	2024-02-02	2024-02-27	2024-03-05	2024-02-28	NA	NA	2024-02-29	BS, DO, JM, JL	2024-01-16	2024-03-06	BS, JM	108	2024-01-08	119	2024-01-16	145
F2510	Drug	Cocaine	25	Female	933000320947003	2023-11-21 10:44:28	2023-12-12 10:27:28	2023-12-16	1	7	BRN HOOD	RT	1	D7	2024-01-03	BS, DO, JL, JM	2024-01-09	DO/MB	JL, JM, LC, TL, SC	2024-01-09	2024-01-19	2024-02-01	2024-02-05	2024-02-26	2024-02-26	2024-03-04	NA	NA	NA	NA	Pass	2024-01-25	BS, DO, JL	2024-02-02	2024-02-27	2024-03-05	2024-02-28	NA	NA	2024-02-29	BS, DO, JM, JL	2024-01-16	2024-03-06	BS, JM	138	2024-01-08	157	2024-01-16	180
F2511	Drug	Cocaine	25	Female	933000320978322	2023-11-11 10:00:02	2023-12-05 09:59:25	2023-12-16	1	9	BLK HOOD	RM	1	E6	2024-01-03	BS, DO, JL, JM	2024-01-09	BS	JL, JM, LC, TL, SC	2024-01-09	2024-01-19	2024-02-01	2024-02-05	2024-02-26	2024-02-26	2024-03-04	NA	NA	NA	NA	Pass	2024-01-26	BS, DO, JL	2024-02-02	2024-02-27	2024-03-05	2024-02-28	NA	NA	2024-02-29	BS, DO, JM, JL	2024-01-16	2024-03-06	BS, JM	153	2024-01-08	164	2024-01-16	185
F2534	Drug	Cocaine	25	Female	933000320980677	2023-11-09 10:01:05	2023-11-30 09:55:51	2023-12-16	1	8	BRN HOOD	RB	1	D4	2024-01-03	BS, DO, JL, JM	2024-01-09	BS	JL, JM, LC, TL, SC	2024-01-09	2024-01-19	2024-02-01	2024-02-05	2024-02-26	2024-02-26	2024-03-04	NA	NA	NA	NA	Pass	2024-01-27	BS, DO, JL	2024-02-02	2024-02-27	2024-03-05	2024-02-28	NA	NA	2024-02-29	BS, DO, JM, JL	2024-01-16	2024-03-06	BS, JM	187	2024-01-08	184	2024-01-16	205
F2513	Drug	Cocaine	25	Female	933000320946628	2023-11-13 09:24:45	2023-12-06 10:08:35	2023-12-16	1	12	BROWN	LCRC	1	E3	2024-01-03	BS, DO, JL, JM	2024-01-09	BS	JL, JM, LC, TL, SC	2024-01-09	2024-01-19	2024-02-01	2024-02-05	2024-02-26	2024-02-26	2024-03-04	NA	NA	NA	NA	Pass	2024-01-28	BS, DO, JL	2024-02-02	2024-02-27	2024-03-05	2024-02-28	NA	NA	2024-02-29	BS, DO, JM, JL	2024-01-16	2024-03-06	BS, JM	141	2024-01-08	154	2024-01-16	175
F2514	Drug	Cocaine	25	Female	933000320978318	2023-11-11 09:24:35	2023-12-05 10:01:23	2023-12-16	1	10	BROWN	LBRB	1	B7	2024-01-03	BS, DO, JL, JM	2024-01-09	DO/MB	JL, JM, LC, TL, SC	2024-01-09	2024-01-19	2024-02-01	2024-02-05	2024-02-26	2024-02-26	2024-03-04	NA	NA	NA	NA	Pass	2024-01-29	BS, DO, JL	2024-02-02	2024-02-27	2024-03-05	2024-02-28	NA	NA	2024-02-29	BS, DO, JM, JL	2024-01-16	2024-03-06	BS, JM	165	2024-01-08	177	2024-01-16	201
F2515	Drug	Cocaine	25	Female	933000320978144	2023-11-10 09:14:09	2023-12-01 10:19:21	2023-12-16	1	9	BLACK	LBRB	1	D6	2024-01-03	BS, DO, JL, JM	2024-01-09	MB	JL, JM, LC, TL, SC	2024-01-09	2024-01-19	2024-02-01	2024-02-05	2024-02-26	2024-02-26	2024-03-04	NA	NA	NA	NA	Pass	2024-01-30	BS, DO, JL	2024-02-02	2024-02-27	2024-03-05	2024-02-28	NA	NA	2024-02-29	BS, DO, JM, JL	2024-01-16	2024-03-06	BS, JM	178	2024-01-08	190	2024-01-16	215
F2535	Drug	Cocaine	25	Female	933000320980736	2023-11-13 09:21:01	2023-12-04 09:39:42	2023-12-16	1	10	BLK HOOD	RC	1	E2	2024-01-03	BS, DO, JL, JM	2024-01-09	BS	JL, JM, LC, TL, SC	2024-01-09	2024-01-19	2024-02-01	2024-02-05	2024-02-26	2024-02-26	2024-03-04	NA	NA	NA	NA	Pass	2024-01-31	BS, DO, JL	2024-02-02	2024-02-27	2024-03-05	2024-02-28	NA	NA	2024-02-29	BS, DO, JM, JL	2024-01-16	2024-03-06	BS, JM	165	2024-01-08	169	2024-01-16	189
F2517	Drug	Cocaine	25	Female	933000320946502	2023-11-13 09:24:52	2023-12-06 10:13:08	2023-12-06 12:00:03	1	11	BROWN	LCRC	1	E4	2024-01-03	BS, DO, JL, JM	2024-01-09	MB	JL, JM, LC, TL, SC	2024-01-09	2024-01-19	2024-02-01	2024-02-05	2024-02-26	2024-02-26	2024-03-04	NA	NA	NA	NA	Pass	2024-02-01	BS, DO, JL	2024-02-02	2024-02-27	2024-03-05	2024-02-28	NA	NA	2024-02-29	BS, DO, JM, JL	2024-01-16	2024-03-06	BS, JM	140	2024-01-08	145	2024-01-16	167
F2518	Drug	Cocaine	25	Female	933000320946505	2023-11-13 09:25:05	2023-12-06 10:15:11	2023-12-16	1	8	BROWN	RB	1	B5	2024-01-03	BS, DO, JL, JM	2024-01-09	DO/MB	JL, JM, LC, TL, SC	2024-01-09	2024-01-19	2024-02-01	2024-02-05	2024-02-26	2024-02-26	2024-03-04	NA	NA	NA	NA	Pass	2024-02-02	BS, DO, JL	2024-02-02	2024-02-27	2024-03-05	2024-02-28	NA	NA	2024-02-29	BS, DO, JM, JL	2024-01-16	2024-03-06	BS, JM	136	2024-01-08	149	2024-01-16	168
F2519	Drug	Cocaine	25	Female	933000320946585	2023-11-13 09:21:39	2023-12-04 09:49:31	2023-12-16	1	11	ALBINO	RT	1	C4	2024-01-03	BS, DO, JL, JM	2024-01-10	MB	JL, JM, LC, TL, SC	2024-01-10	2024-01-19	2024-02-01	2024-02-05	2024-02-26	2024-02-26	2024-03-04	NA	NA	NA	NA	Pass	2024-02-03	BS, DO, JL	2024-02-02	2024-02-27	2024-03-05	2024-02-28	NA	NA	2024-02-29	BS, DO, JM, JL	2024-01-16	2024-03-06	BS, JM	139	2024-01-08	143	2024-01-16	164
F2520	Drug	Cocaine	25	Female	933000320946475	2023-11-13 09:25:12	2023-12-06 10:17:19	2023-12-16	1	10	ALBINO	RB	1	D5	2024-01-03	BS, DO, JL, JM	2024-01-10	BS	JL, JM, LC, TL, SC	2024-01-10	2024-01-19	2024-02-01	2024-02-05	2024-02-26	2024-02-26	2024-03-04	NA	NA	NA	NA	Pass	2024-02-04	BS, DO, JL	2024-02-02	2024-02-27	2024-03-05	2024-02-28	NA	NA	2024-02-29	BS, DO, JM, JL	2024-01-16	2024-03-06	BS, JM	140	2024-01-08	149	2024-01-16	174
F2521	Drug	Cocaine	25	Female	933000320946457	2023-11-13 09:25:19	2023-12-06 10:21:04	2023-12-06 12:41:58	1	11	BLACK	RB	1	A6	2024-01-03	BS, DO, JL, JM	2024-01-10	DO/MB	JL, JM, LC, TL, SC	2024-01-10	2024-01-19	2024-02-01	2024-02-05	2024-02-26	2024-02-26	2024-03-04	NA	NA	NA	NA	Pass	2024-02-05	BS, DO, JL	2024-02-02	2024-02-27	2024-03-05	2024-02-28	NA	NA	2024-02-29	BS, DO, JM, JL	2024-01-16	2024-03-06	BS, JM	144	2024-01-08	146	2024-01-16	173
F2536	Drug	Cocaine	25	Female	933000320978111	2023-11-10 09:13:56	2023-12-01 10:13:10	2023-12-16	1	8	BLK HOOD	RB	1	B7	2024-01-03	BS, DO, JL, JM	2024-01-10	DO/MB	JL, JM, LC, TL, SC	2024-01-10	2024-01-19	2024-02-01	2024-02-05	2024-02-26	2024-02-26	2024-03-04	NA	NA	NA	NA	Pass	2024-02-06	BS, DO, JL	2024-02-02	2024-02-27	2024-03-05	2024-02-28	NA	NA	2024-02-29	BS, DO, JM, JL	2024-01-16	2024-03-06	BS, JM	150	2024-01-08	158	2024-01-16	189
F2523	Drug	Cocaine	25	Female	933000320978262	2023-11-14 09:35:39	2023-12-07 10:02:18	2023-12-16	1	14	BLK HOOD	RB	1	E1	2024-01-03	BS, DO, JL, JM	2024-01-10	DO/MB	JL, JM, LC, TL, SC	2024-01-10	2024-01-19	2024-02-01	2024-02-05	2024-02-26	2024-02-26	2024-03-04	NA	NA	NA	NA	Pass	2024-02-07	BS, DO, JL	2024-02-02	2024-02-27	2024-03-05	2024-02-28	NA	NA	2024-02-29	BS, DO, JM, JL	2024-01-16	2024-03-06	BS, JM	147	2024-01-08	158	2024-01-16	190
F2524	Drug	Cocaine	25	Female	933000320978353	2023-11-13 09:22:46	2023-12-05 10:10:02	2023-12-05 12:45:18	1	10	BLACK	RC	1	E1	2024-01-03	BS, DO, JL, JM	2024-01-10	DO/MB	JL, JM, LC, TL, SC	2024-01-10	2024-01-19	2024-02-01	2024-02-05	2024-02-26	2024-02-26	2024-03-04	NA	NA	NA	NA	Pass	2024-02-08	BS, DO, JL	2024-02-02	2024-02-27	2024-03-05	2024-02-28	NA	NA	2024-02-29	BS, DO, JM, JL	2024-01-16	2024-03-06	BS, JM	154	2024-01-08	164	2024-01-16	197
F2525	Drug	Cocaine	25	Female	933000320946923	2023-11-14 09:36:02	2023-12-07 10:08:44	2023-12-16	1	10	ALBINO	RM	1	D2	2024-01-03	BS, DO, JL, JM	2024-01-10	BS	JL, JM, LC, TL, SC	2024-01-10	2024-01-19	2024-02-01	2024-02-05	2024-02-26	2024-02-26	2024-03-04	NA	NA	NA	NA	Pass	2024-02-09	BS, DO, JL	2024-02-02	2024-02-27	2024-03-05	2024-02-28	NA	NA	2024-02-29	BS, DO, JM, JL	2024-01-16	2024-03-06	BS, JM	145	2024-01-08	157	2024-01-16	176
F2526	Drug	Cocaine	25	Female	933000320946579	2023-11-14 09:36:07	2023-12-07 10:10:45	2023-12-16	1	11	BLK HOOD	RM	1	C3	2024-01-03	BS, DO, JL, JM	2024-01-10	MB	JL, JM, LC, TL, SC	2024-01-10	2024-01-19	2024-02-01	2024-02-05	2024-02-26	2024-02-26	2024-03-04	NA	NA	NA	NA	Pass	2024-02-10	BS, DO, JL	2024-02-02	2024-02-27	2024-03-05	2024-02-28	NA	NA	2024-02-29	BS, DO, JM, JL	2024-01-16	2024-03-06	BS, JM	132	2024-01-08	139	2024-01-16	165
F2537	Drug	Cocaine	25	Female	933000320980753	2023-11-16 10:01:14	2023-12-08 08:27:45	2023-12-16	1	9	BRN HOOD	RM	1	D4	2024-01-03	BS, DO, JL, JM	2024-01-10	DO/MB	JL, JM, LC, TL, SC	2024-01-10	2024-01-19	2024-02-01	2024-02-05	2024-02-26	2024-02-26	2024-03-04	NA	NA	NA	NA	Pass	2024-02-11	BS, DO, JL	2024-02-02	2024-02-27	2024-03-05	2024-02-28	NA	NA	2024-02-29	BS, DO, JM, JL	2024-01-16	2024-03-06	BS, JM	120	2024-01-08	121	2024-01-16	136
F2528	Drug	Cocaine	25	Female	933000320882115	2023-11-23 10:10:32	2023-12-14 09:52:43	2023-12-16	1	10	BROWN	LBRB	1	A3	2024-01-03	BS, DO, JL, JM	2024-01-10	BS	JL, JM, LC, TL, SC	2024-01-10	2024-01-19	2024-02-01	2024-02-05	2024-02-26	2024-02-26	2024-03-04	NA	NA	NA	NA	Pass	2024-02-12	BS, DO, JL	2024-02-02	2024-02-27	2024-03-05	2024-02-28	NA	NA	2024-02-29	BS, DO, JM, JL	2024-01-16	2024-03-06	BS, JM	125	2024-01-08	137	2024-01-16	185
F2529	Drug	Cocaine	25	Female	933000320947010	2023-11-21 10:44:35	2023-12-12 10:29:43	2023-12-16	1	9	BLACK	RM	1	A1	2024-01-03	BS, DO, JL, JM	2024-01-10	DO/BS	JL, JM, LC, TL, SC	2024-01-10	2024-01-19	2024-02-01	2024-02-05	2024-02-26	2024-02-26	2024-03-04	NA	NA	NA	NA	Pass	2024-02-13	BS, DO, JL	2024-02-02	2024-02-27	2024-03-05	2024-02-28	NA	NA	2024-02-29	BS, DO, JM, JL	2024-01-16	2024-03-06	BS, JM	139	2024-01-08	149	2024-01-16	181
F2530	Drug	Cocaine	25	Female	933000320980756	2023-11-14 09:36:13	2023-12-08 08:34:37	2023-12-16	1	9	BLACK	LBRB	1	B6	2024-01-03	BS, DO, JL, JM	2024-01-10	DO/MB	JL, JM, LC, TL, SC	2024-01-10	2024-01-19	2024-02-01	2024-02-05	2024-02-26	2024-02-26	2024-03-04	NA	NA	NA	NA	Pass	2024-02-14	BS, DO, JL	2024-02-02	2024-02-27	2024-03-05	2024-02-28	NA	NA	2024-02-29	BS, DO, JM, JL	2024-01-16	2024-03-06	BS, JM	158	2024-01-08	161	2024-01-16	193
M2551	Drug	Cocaine	25	Male	933000320978158	2023-11-10 09:12:59	2023-12-01 09:56:18	2023-12-16	1	3	BLK HOOD	LT	1	E4	2024-01-03	BS, DO, JL, JM	2024-01-08	BS	JL, JM, LC, TL, SC	2024-01-08	2024-01-19	2024-02-01	2024-02-05	2024-02-26	2024-02-26	2024-03-04	NA	NA	NA	NA	Pass	2024-02-15	BS, DO, JL	2024-02-02	2024-02-27	2024-03-05	2024-02-28	NA	NA	2024-02-29	BS, DO, JM, JL	2024-01-16	2024-03-06	BS, JM	204	2024-01-08	211	2024-01-16	248
M2552	Drug	Cocaine	25	Male	933000320978267	2023-11-14 09:35:24	2023-12-07 09:57:13	2023-12-16	1	10	BROWN	LM	1	D7	2024-01-03	BS, DO, JL, JM	2024-01-08	SP	JL, JM, LC, TL, SC	2024-01-08	2024-01-19	2024-02-01	2024-02-05	2024-02-26	2024-02-26	2024-03-04	NA	NA	NA	NA	Pass	2024-02-16	BS, DO, JL	2024-02-02	2024-02-27	2024-03-05	2024-02-28	NA	NA	2024-02-29	BS, DO, JM, JL	2024-01-16	2024-03-06	BS, JM	209	2024-01-08	221	2024-01-16	255
M2553	Drug	Cocaine	25	Male	933000320978327	2023-11-13 09:21:08	2023-12-04 09:34:45	2023-12-16	1	9	BRN HOOD	LT	1	A5	2024-01-03	BS, DO, JL, JM	2024-01-08	DO/BS	JL, JM, LC, TL, SC	2024-01-08	2024-01-19	2024-02-01	2024-02-05	2024-02-26	2024-02-26	2024-03-04	NA	NA	NA	NA	Pass	2024-02-17	BS, DO, JL	2024-02-02	2024-02-27	2024-03-05	2024-02-28	NA	NA	2024-02-29	BS, DO, JM, JL	2024-01-16	2024-03-06	BS, JM	197	2024-01-08	195	2024-01-16	221
M2554	Drug	Cocaine	25	Male	933000320978342	2023-11-13 09:20:53	2023-12-04 09:36:59	2023-12-16	1	9	BLK HOOD	LB	1	C2	2024-01-03	BS, DO, JL, JM	2024-01-08	DO/BS	JL, JM, LC, TL, SC	2024-01-08	2024-01-19	2024-02-01	2024-02-05	2024-02-26	2024-02-26	2024-03-04	NA	NA	NA	NA	Pass	2024-02-18	BS, DO, JL	2024-02-02	2024-02-27	2024-03-05	2024-02-28	NA	NA	2024-02-29	BS, DO, JM, JL	2024-01-16	2024-03-06	BS, JM	236	2024-01-08	246	2024-01-16	273
M2555	Drug	Cocaine	25	Male	933000320978101	2023-11-10 09:13:08	2023-12-01 09:58:32	2023-12-16	1	9	BRN HOOD	LT	1	A5	2024-01-03	BS, DO, JL, JM	2024-01-08	DO/BS	JL, JM, LC, TL, SC	2024-01-08	2024-01-19	2024-02-01	2024-02-05	2024-02-26	2024-02-26	2024-03-04	NA	NA	NA	NA	Pass	2024-02-19	BS, DO, JL	2024-02-02	2024-02-27	2024-03-05	2024-02-28	NA	NA	2024-02-29	BS, DO, JM, JL	2024-01-16	2024-03-06	BS, JM	213	2024-01-08	210	2024-01-16	245
M2556	Drug	Cocaine	25	Male	933000320978194	2023-11-08 11:12:19	2023-11-29 11:41:54	2023-12-16	1	12	BLK HOOD	LB	1	B2	2024-01-03	BS, DO, JL, JM	2024-01-08	DO/BS	JL, JM, LC, TL, SC	2024-01-08	2024-01-19	2024-02-01	2024-02-05	2024-02-26	2024-02-26	2024-03-04	NA	NA	NA	NA	Pass	2024-02-20	BS, DO, JL	2024-02-02	2024-02-27	2024-03-05	2024-02-28	NA	NA	2024-02-29	BS, DO, JM, JL	2024-01-16	2024-03-06	BS, JM	206	2024-01-08	219	2024-01-16	248
M2557	Drug	Cocaine	25	Male	933000320978157	2023-11-10 09:13:23	2023-12-01 10:05:27	2023-12-01 12:24:01	1	11	ALBINO	LM	1	A6	2024-01-03	BS, DO, JL, JM	2024-01-08	DO/BS	JL, JM, LC, TL, SC	2024-01-08	2024-01-19	2024-02-01	2024-02-05	2024-02-26	2024-02-26	2024-03-04	NA	NA	NA	NA	Pass	2024-02-21	BS, DO, JL	2024-02-02	2024-02-27	2024-03-05	2024-02-28	NA	NA	2024-02-29	BS, DO, JM, JL	2024-01-16	2024-03-06	BS, JM	196	2024-01-08	213	2024-01-16	241
M2558	Drug	Cocaine	25	Male	933000320978116	2023-11-10 09:13:14	2023-12-01 10:00:46	2023-12-16	1	8	BLACK	LTRT	1	E4	2024-01-03	BS, DO, JL, JM	2024-01-08	DO/BS	JL, JM, LC, TL, SC	2024-01-08	2024-01-19	2024-02-01	2024-02-05	2024-02-26	2024-02-26	2024-03-04	NA	NA	NA	NA	Pass	2024-02-22	BS, DO, JL	2024-02-02	2024-02-27	2024-03-05	2024-02-28	NA	NA	2024-02-29	BS, DO, JM, JL	2024-01-16	2024-03-06	BS, JM	144	2024-01-08	250	2024-01-16	270
M2559	Drug	Cocaine	25	Male	933000320978132	2023-11-10 09:13:32	2023-12-01 10:07:48	2023-12-16	1	7	BROWN	LC	1	B6	2024-01-03	BS, DO, JL, JM	2024-01-08	DO/BS	JL, JM, LC, TL, SC	2024-01-08	2024-01-19	2024-02-01	2024-02-05	2024-02-26	2024-02-26	2024-03-04	NA	NA	NA	NA	Pass	2024-02-23	BS, DO, JL	2024-02-02	2024-02-27	2024-03-05	2024-02-28	NA	NA	2024-02-29	BS, DO, JM, JL	2024-01-16	2024-03-06	BS, JM	226	2024-01-08	244	2024-01-16	277
M2560	Drug	Cocaine	25	Male	933000320978219	2023-11-08 11:12:24	2023-11-29 11:44:16	2023-12-16	1	10	BROWN	LM	1	D2	2024-01-03	BS, DO, JL, JM	2024-01-08	DO/BS	JL, JM, LC, TL, SC	2024-01-08	2024-01-19	2024-02-01	2024-02-05	2024-02-26	2024-02-26	2024-03-04	NA	NA	NA	NA	Pass	2024-02-24	BS, DO, JL	2024-02-02	2024-02-27	2024-03-05	2024-02-28	NA	NA	2024-02-29	BS, DO, JM, JL	2024-01-16	2024-03-06	BS, JM	225	2024-01-08	236	2024-01-16	261
M2561	Drug	Cocaine	25	Male	933000320978193	2023-11-09 10:00:50	2023-11-30 09:49:19	2023-12-16	1	9	BLK HOOD	LB	1	B3	2024-01-03	BS, DO, JL, JM	2024-01-08	DO/BS	JL, JM, LC, TL, SC	2024-01-08	2024-01-19	2024-02-01	2024-02-05	2024-02-26	2024-02-26	2024-03-04	NA	NA	NA	NA	Pass	2024-02-25	BS, DO, JL	2024-02-02	2024-02-27	2024-03-05	2024-02-28	NA	NA	2024-02-29	BS, DO, JM, JL	2024-01-16	2024-03-06	BS, JM	198	2024-01-08	207	2024-01-16	218
M2562	Drug	Cocaine	25	Male	933000320978179	2023-11-09 10:00:57	2023-11-30 09:52:52	2023-12-16	1	11	BLACK	LTRT	1	A4	2024-01-03	BS, DO, JL, JM	2024-01-08	BS	JL, JM, LC, TL, SC	2024-01-08	2024-01-19	2024-02-01	2024-02-05	2024-02-26	2024-02-26	2024-03-04	NA	NA	NA	NA	Pass	2024-02-26	BS, DO, JL	2024-02-02	2024-02-27	2024-03-05	2024-02-28	NA	NA	2024-02-29	BS, DO, JM, JL	2024-01-16	2024-03-06	BS, JM	244	2024-01-08	247	2024-01-16	266
M2563	Drug	Cocaine	25	Male	933000320978304	2023-11-11 10:00:02	2023-12-05 09:59:00	2023-12-16	1	9	ALBINO	LT	1	D6	2024-01-03	BS, DO, JL, JM	2024-01-08	SP	JL, JM, LC, TL, SC	2024-01-08	2024-01-19	2024-02-01	2024-02-05	2024-02-26	2024-02-26	2024-03-04	NA	NA	NA	NA	Pass	2024-02-27	BS, DO, JL	2024-02-02	2024-02-27	2024-03-05	2024-02-28	NA	NA	2024-02-29	BS, DO, JM, JL	2024-01-16	2024-03-06	BS, JM	203	2024-01-08	222	2024-01-16	260
M2564	Drug	Cocaine	25	Male	933000320881982	2023-11-22 10:37:30	2023-12-13 10:58:27	2023-12-16	1	10	BROWN	LTRT	1	D1	2024-01-03	BS, DO, JL, JM	2024-01-08	DO/BS	JL, JM, LC, TL, SC	2024-01-08	2024-01-19	2024-02-01	2024-02-05	2024-02-26	2024-02-26	2024-03-04	NA	NA	NA	NA	Pass	2024-02-28	BS, DO, JL	2024-02-02	2024-02-27	2024-03-05	2024-02-28	NA	NA	2024-02-29	BS, DO, JM, JL	2024-01-16	2024-03-06	BS, JM	151	2024-01-08	181	2024-01-16	222
M2565	Drug	Cocaine	25	Male	933000320980746	2023-11-10 10:49:13	2023-12-04 09:41:58	2023-12-16	1	10	BRN HOOD	LT	1	A3	2024-01-03	BS, DO, JL, JM	2024-01-08	DO/BS	JL, JM, LC, TL, SC	2024-01-08	2024-01-19	2024-02-01	2024-02-05	2024-02-26	2024-02-26	2024-03-04	NA	NA	NA	NA	Pass	2024-02-29	BS, DO, JL	2024-02-02	2024-02-27	2024-03-05	2024-02-28	NA	NA	2024-02-29	BS, DO, JM, JL	2024-01-16	2024-03-06	BS, JM	195	2024-01-08	204	2024-01-16	224
M2566	Drug	Cocaine	25	Male	933000320978138	2023-11-10 09:14:02	2023-12-01 10:15:50	2023-12-16	1	8	BROWN	LM	1	C7	2024-01-03	BS, DO, JL, JM	2024-01-08	DO/BS	JL, JM, LC, TL, SC	2024-01-08	2024-01-19	2024-02-01	2024-02-05	2024-02-26	2024-02-26	2024-03-04	NA	NA	NA	NA	Pass	2024-03-01	BS, DO, JL	2024-02-02	2024-02-27	2024-03-05	2024-02-28	NA	NA	2024-02-29	BS, DO, JM, JL	2024-01-16	2024-03-06	BS, JM	190	2024-01-08	251	2024-01-16	268
M2581	Drug	Cocaine	25	Male	933000320978213	2023-11-08 11:12:10	2023-11-29 11:38:31	2023-12-16	1	13	ALBINO	LB	1	D1	2024-01-03	BS, DO, JL, JM	2024-01-08	SP	JL, JM, LC, TL, SC	2024-01-08	2024-01-19	2024-02-01	2024-02-05	2024-02-26	2024-02-26	2024-03-04	NA	NA	NA	NA	Pass	2024-03-02	BS, DO, JL	2024-02-02	2024-02-27	2024-03-05	2024-02-28	NA	NA	2024-02-29	BS, DO, JM, JL	2024-01-16	2024-03-06	BS, JM	241	2024-01-08	239	2024-01-16	280
M2568	Drug	Cocaine	25	Male	933000320946629	2023-11-13 09:24:45	2023-12-06 10:07:52	2023-12-16	1	12	BROWN	LB	1	C3	2024-01-03	BS, DO, JL, JM	2024-01-08	DO/BS	JL, JM, LC, TL, SC	2024-01-08	2024-01-19	2024-02-01	2024-02-05	2024-02-26	2024-02-26	2024-03-04	NA	NA	NA	NA	Pass	2024-03-03	BS, DO, JL	2024-02-02	2024-02-27	2024-03-05	2024-02-28	NA	NA	2024-02-29	BS, DO, JM, JL	2024-01-16	2024-03-06	BS, JM	220	2024-01-08	243	2024-01-16	278
M2569	Drug	Cocaine	25	Male	933000320946627	2023-11-13 09:24:40	2023-12-06 10:10:08	2023-12-16	1	12	BROWN	LTRT	1	E6	2024-01-03	BS, DO, JL, JM	2024-01-08	DO/BS	JL, JM, LC, TL, SC	2024-01-08	2024-01-19	2024-02-01	2024-02-05	2024-02-26	2024-02-26	2024-03-04	NA	NA	NA	NA	Pass	2024-03-04	BS, DO, JL	2024-02-02	2024-02-27	2024-03-05	2024-02-28	NA	NA	2024-02-29	BS, DO, JM, JL	2024-01-16	2024-03-06	BS, JM	194	2024-01-08	206	2024-01-16	232
M2570	Drug	Cocaine	25	Male	933000320946509	2023-11-13 09:25:05	2023-12-06 10:14:37	2023-12-06 12:05:04	1	8	BROWN	LB	1	A5	2024-01-03	BS, DO, JL, JM	2024-01-08	DO/BS	JL, JM, LC, TL, SC	2024-01-08	2024-01-19	2024-02-01	2024-02-05	2024-02-26	2024-02-26	2024-03-04	NA	NA	NA	NA	Pass	2024-03-05	BS, DO, JL	2024-02-02	2024-02-27	2024-03-05	2024-02-28	NA	NA	2024-02-29	BS, DO, JM, JL	2024-01-16	2024-03-06	BS, JM	220	2024-01-08	232	2024-01-16	272
M2571	Drug	Cocaine	25	Male	933000320978253	2023-11-14 09:35:33	2023-12-07 09:59:18	2023-12-16	1	10	BLK HOOD	LM	1	A1	2024-01-03	BS, DO, JL, JM	2024-01-08	DO/BS	JL, JM, LC, TL, SC	2024-01-08	2024-01-19	2024-02-01	2024-02-05	2024-02-26	2024-02-26	2024-03-04	NA	NA	NA	NA	Pass	2024-03-06	BS, DO, JL	2024-02-02	2024-02-27	2024-03-05	2024-02-28	NA	NA	2024-02-29	BS, DO, JM, JL	2024-01-16	2024-03-06	BS, JM	234	2024-01-08	248	2024-01-16	274
M2572	Drug	Cocaine	25	Male	933000320978337	2023-11-13 09:21:26	2023-12-04 09:44:59	2023-12-16	1	11	BROWN	LC	1	D3	2024-01-03	BS, DO, JL, JM	2024-01-08	DO/BS	JL, JM, LC, TL, SC	2024-01-08	2024-01-19	2024-02-01	2024-02-05	2024-02-26	2024-02-26	2024-03-04	NA	NA	NA	NA	Pass	2024-03-07	BS, DO, JL	2024-02-02	2024-02-27	2024-03-05	2024-02-28	NA	NA	2024-02-29	BS, DO, JM, JL	2024-01-16	2024-03-06	BS, JM	192	2024-01-08	211	2024-01-16	243
M2573	Drug	Cocaine	25	Male	933000320978167	2023-11-13 09:21:39	2023-12-04 09:49:00	2023-12-16	1	11	BRN HOOD	LTRT	1	C3	2024-01-03	BS, DO, JL, JM	2024-01-09	BS	JL, JM, LC, TL, SC	2024-01-09	2024-01-19	2024-02-01	2024-02-05	2024-02-26	2024-02-26	2024-03-04	NA	NA	NA	NA	Pass	2024-03-08	BS, DO, JL	2024-02-02	2024-02-27	2024-03-05	2024-02-28	NA	NA	2024-02-29	BS, DO, JM, JL	2024-01-16	2024-03-06	BS, JM	209	2024-01-08	217	2024-01-16	251
M2574	Drug	Cocaine	25	Male	933000320978247	2023-11-14 09:35:39	2023-12-07 10:01:52	2023-12-16	1	14	BLK HOOD	LTRC	1	D1	2024-01-03	BS, DO, JL, JM	2024-01-09	DO/MB	JL, JM, LC, TL, SC	2024-01-09	2024-01-19	2024-02-01	2024-02-05	2024-02-26	2024-02-26	2024-03-04	NA	NA	NA	NA	Pass	2024-03-09	BS, DO, JL	2024-02-02	2024-02-27	2024-03-05	2024-02-28	NA	NA	2024-02-29	BS, DO, JM, JL	2024-01-16	2024-03-06	BS, JM	254	2024-01-08	266	2024-01-16	303
M2575	Drug	Cocaine	25	Male	933000320946582	2023-11-13 09:21:47	2023-12-04 09:51:23	2023-12-16	1	11	BRN HOOD	LT	1	C3	2024-01-03	BS, DO, JL, JM	2024-01-09	MB	JL, JM, LC, TL, SC	2024-01-09	2024-01-19	2024-02-01	2024-02-05	2024-02-26	2024-02-26	2024-03-04	NA	NA	NA	NA	Pass	2024-03-10	BS, DO, JL	2024-02-02	2024-02-27	2024-03-05	2024-02-28	NA	NA	2024-02-29	BS, DO, JM, JL	2024-01-16	2024-03-06	BS, JM	272	2024-01-08	264	2024-01-16	305
M2582	Drug	Cocaine	25	Male	933000320978272	2023-11-14 09:35:24	2023-12-07 09:57:13	2023-12-16	1	10	BROWN	LB	1	D7	2024-01-03	BS, DO, JL, JM	2024-01-09	DO/BS	JL, JM, LC, TL, SC	2024-01-09	2024-01-19	2024-02-01	2024-02-05	2024-02-26	2024-02-26	2024-03-04	NA	NA	NA	NA	Pass	2024-03-11	BS, DO, JL	2024-02-02	2024-02-27	2024-03-05	2024-02-28	NA	NA	2024-02-29	BS, DO, JM, JL	2024-01-16	2024-03-06	BS, JM	204	2024-01-08	210	2024-01-16	240
M2577	Drug	Cocaine	25	Male	933000320978226	2023-11-15 10:49:18	2023-12-08 08:29:10	2023-12-16	1	7	BRN HOOD	LT	1	E4	2024-01-03	BS, DO, JL, JM	2024-01-09	DO/MB	JL, JM, LC, TL, SC	2024-01-09	2024-01-19	2024-02-01	2024-02-05	2024-02-26	2024-02-26	2024-03-04	NA	NA	NA	NA	Pass	2024-03-12	BS, DO, JL	2024-02-02	2024-02-27	2024-03-05	2024-02-28	NA	NA	2024-02-29	BS, DO, JM, JL	2024-01-16	2024-03-06	BS, JM	222	2024-01-08	224	2024-01-16	263
M2578	Drug	Cocaine	25	Male	933000320946451	2023-11-13 09:25:25	2023-12-06 10:22:15	2023-12-16	1	4	BRN HOOD	LT	1	D6	2024-01-03	BS, DO, JL, JM	2024-01-09	DO/MB	JL, JM, LC, TL, SC	2024-01-09	2024-01-19	2024-02-01	2024-02-05	2024-02-26	2024-02-26	2024-03-04	NA	NA	NA	NA	Pass	2024-03-13	BS, DO, JL	2024-02-02	2024-02-27	2024-03-05	2024-02-28	NA	NA	2024-02-29	BS, DO, JM, JL	2024-01-16	2024-03-06	BS, JM	254	2024-01-08	264	2024-01-16	309
M2579	Drug	Cocaine	25	Male	933000320978227	2023-11-14 09:36:13	2023-12-08 08:34:04	2023-12-16	1	9	BRN HOOD	LT	1	E5	2024-01-03	BS, DO, JL, JM	2024-01-09	BS	JL, JM, LC, TL, SC	2024-01-09	2024-01-19	2024-02-01	2024-02-05	2024-02-26	2024-02-26	2024-03-04	NA	NA	NA	NA	Pass	2024-03-14	BS, DO, JL	2024-02-02	2024-02-27	2024-03-05	2024-02-28	NA	NA	2024-02-29	BS, DO, JM, JL	2024-01-16	2024-03-06	BS, JM	224	2024-01-08	234	2024-01-16	255
M2583	Drug	Cocaine	25	Male	933000320978192	2023-11-09 10:00:50	2023-11-30 09:49:19	2023-12-16	1	9	ALBINO	LM	1	B3	2024-01-03	BS, DO, JL, JM	2024-01-09	DO/MB	JL, JM, LC, TL, SC	2024-01-09	2024-01-19	2024-02-01	2024-02-05	2024-02-26	2024-02-26	2024-03-04	NA	NA	NA	NA	Pass	2024-03-15	BS, DO, JL	2024-02-02	2024-02-27	2024-03-05	2024-02-28	NA	NA	2024-02-29	BS, DO, JM, JL	2024-01-16	2024-03-06	BS, JM	224	2024-01-08	230	2024-01-16	253
F2506	Naive	Cocaine	25	Female	933000320978264	2023-11-14 09:35:24	2023-12-07 09:57:40	2023-12-16	1	10	BROWN	LMRM	1	E3	2024-01-03	BS, DO, JL, JM	NA	NA	JL, JM, LC, TL, SC	2024-01-08	NA	NA	NA	NA	NA	NA	NA	NA	NA	NA	NA	NA	NA	2024-02-02	2024-02-27	2024-03-05	2024-02-28	NA	NA	2024-02-29	BS, DO, JM, JL	2024-01-16	2024-03-06	BS, JM	136	2024-01-08	155	2024-01-16	160
F2512	Naive	Cocaine	25	Female	933000320980748	2023-11-10 10:49:13	2023-12-04 09:42:44	2023-12-16	1	10	BROWN	LMRM	1	D5	2024-01-03	BS, DO, JL, JM	NA	NA	JL, JM, LC, TL, SC	2024-01-08	NA	NA	NA	NA	NA	NA	NA	NA	NA	NA	NA	NA	NA	2024-02-02	2024-02-27	2024-03-05	2024-02-28	NA	NA	2024-02-29	BS, DO, JM, JL	2024-01-16	2024-03-06	BS, JM	172	2024-01-08	183	2024-01-16	187
F2522	Naive	Cocaine	25	Female	933000320978292	2023-11-13 09:22:02	2023-12-05 10:05:52	2023-12-16	1	9	BRN HOOD	RM	1	B1	2024-01-03	BS, DO, JL, JM	NA	NA	JL, JM, LC, TL, SC	2024-01-08	NA	NA	NA	NA	NA	NA	NA	NA	NA	NA	NA	NA	NA	2024-02-02	2024-02-27	2024-03-05	2024-02-28	NA	NA	2024-02-29	BS, DO, JM, JL	2024-01-16	2024-03-06	BS, JM	165	2024-01-08	180	2024-01-16	181
F2527	Naive	Cocaine	25	Female	933000320980773	2023-11-15 10:49:18	2023-12-08 08:29:35	2023-12-16	1	7	BROWN	RB	1	A5	2024-01-03	BS, DO, JL, JM	NA	NA	JL, JM, LC, TL, SC	2024-01-08	NA	NA	NA	NA	NA	NA	NA	NA	NA	NA	NA	NA	NA	2024-02-02	2024-02-27	2024-03-05	2024-02-28	NA	NA	2024-02-29	BS, DO, JM, JL	2024-01-16	2024-03-06	BS, JM	150	2024-01-08	163	2024-01-16	170
F2538	Naive	Cocaine	25	Female	933000320978348	2023-11-13 09:21:08	2023-12-04 09:35:20	2023-12-04 10:49:54	1	9	BRN HOOD	RT	1	B2	2024-01-03	BS, DO, JL, JM	NA	NA	JL, JM, LC, TL, SC	2024-01-08	NA	NA	NA	NA	NA	NA	NA	NA	NA	NA	NA	NA	NA	2024-02-02	2024-02-27	2024-03-05	2024-02-28	NA	NA	2024-02-29	BS, DO, JM, JL	2024-01-16	2024-03-06	BS, JM	NA	2024-01-08	163	2024-01-16	168
F2539	Naive	Cocaine	25	Female	933000320946508	2023-11-13 09:24:52	2023-12-06 10:13:08	2023-12-06 12:00:03	1	11	BROWN	LMRT	1	E4	2024-01-03	BS, DO, JL, JM	NA	NA	JL, JM, LC, TL, SC	2024-01-08	NA	NA	NA	NA	NA	NA	NA	NA	NA	NA	NA	NA	NA	2024-02-02	2024-02-27	2024-03-05	2024-02-28	NA	NA	2024-02-29	BS, DO, JM, JL	2024-01-16	2024-03-06	BS, JM	NA	2024-01-08	158	2024-01-16	164
F2540	Naive	Cocaine	25	Female	933000320978263	2023-11-14 09:35:39	2023-12-07 10:02:18	2023-12-07 11:44:25	1	14	BRN HOOD	RM	1	E1	2024-01-03	BS, DO, JL, JM	NA	NA	JL, JM, LC, TL, SC	2024-01-08	NA	NA	NA	NA	NA	NA	NA	NA	NA	NA	NA	NA	NA	2024-02-02	2024-02-27	2024-03-05	2024-02-28	NA	NA	2024-02-29	BS, DO, JM, JL	2024-01-16	2024-03-06	BS, JM	NA	2024-01-08	194	2024-01-16	201
F2541	Naive	Cocaine	25	Female	933000320978370	2023-11-13 09:22:54	2023-12-05 10:12:51	2023-12-16	1	13	BLK HOOD	LMRM	1	D2	2024-01-03	BS, DO, JL, JM	NA	NA	JL, JM, LC, TL, SC	2024-01-08	NA	NA	NA	NA	NA	NA	NA	NA	NA	NA	NA	NA	NA	2024-02-02	2024-02-27	2024-03-05	2024-02-28	NA	NA	2024-02-29	BS, DO, JM, JL	2024-01-16	2024-03-06	BS, JM	NA	2024-01-08	150	2024-01-16	152
F2542	Naive	Cocaine	25	Female	933000320978298	2023-11-13 09:22:46	2023-12-05 10:10:02	2023-12-05 12:51:28	1	10	BLACK	LCRC	1	A2	2024-01-03	BS, DO, JL, JM	NA	NA	JL, JM, LC, TL, SC	2024-01-08	NA	NA	NA	NA	NA	NA	NA	NA	NA	NA	NA	NA	NA	2024-02-02	2024-02-27	2024-03-05	2024-02-28	NA	NA	2024-02-29	BS, DO, JM, JL	2024-01-16	2024-03-06	BS, JM	NA	2024-01-08	147	2024-01-16	153
F2543	Naive	Cocaine	25	Female	933000320946572	2023-11-23 10:10:32	2023-12-14 09:52:43	2023-12-16	1	10	BROWN	LMRM	1	A3	2024-01-03	BS, DO, JL, JM	NA	NA	JL, JM, LC, TL, SC	2024-01-08	NA	NA	NA	NA	NA	NA	NA	NA	NA	NA	NA	NA	NA	2024-02-02	2024-02-27	2024-03-05	2024-02-28	NA	NA	2024-02-29	BS, DO, JM, JL	2024-01-16	2024-03-06	BS, JM	NA	2024-01-08	145	2024-01-16	160
F2544	Naive	Cocaine	25	Female	933000320978235	2023-11-14 09:36:13	2023-12-08 08:34:37	2023-12-16	1	9	BROWN	RB	1	A6	2024-01-03	BS, DO, JL, JM	NA	NA	JL, JM, LC, TL, SC	2024-01-08	NA	NA	NA	NA	NA	NA	NA	NA	NA	NA	NA	NA	NA	2024-02-02	2024-02-27	2024-03-05	2024-02-28	NA	NA	2024-02-29	BS, DO, JM, JL	2024-01-16	2024-03-06	BS, JM	NA	2024-01-08	182	2024-01-16	190
F2545	Naive	Cocaine	25	Female	933000320980751	2023-11-15 10:40:12	2023-12-08 08:31:51	2023-12-08 09:25:18	1	11	BLACK	RC	1	D5	2024-01-03	BS, DO, JL, JM	NA	NA	JL, JM, LC, TL, SC	2024-01-08	NA	NA	NA	NA	NA	NA	NA	NA	NA	NA	NA	NA	NA	2024-02-02	2024-02-27	2024-03-05	2024-02-28	NA	NA	2024-02-29	BS, DO, JM, JL	2024-01-16	2024-03-06	BS, JM	NA	2024-01-08	167	2024-01-16	175
M2567	Naive	Cocaine	25	Male	933000320946566	2023-11-23 10:10:22	2023-12-14 09:50:02	2023-12-16	1	10	BLK HOOD	LC	1	A2	2024-01-03	BS, DO, JL, JM	NA	NA	JL, JM, LC, TL, SC	2024-01-08	NA	NA	NA	NA	NA	NA	NA	NA	NA	NA	NA	NA	NA	2024-02-02	2024-02-27	2024-03-05	2024-02-28	NA	NA	2024-02-29	BS, DO, JM, JL	2024-01-16	2024-03-06	BS, JM	153	2024-01-08	207	2024-01-16	221
M2584	Naive	Cocaine	25	Male	933000320980699	2023-11-10 09:13:14	2023-12-01 10:00:46	2023-12-16	1	8	BLK HOOD	LB	1	D5	2024-01-03	BS, DO, JL, JM	NA	NA	JL, JM, LC, TL, SC	2024-01-08	NA	NA	NA	NA	NA	NA	NA	NA	NA	NA	NA	NA	NA	2024-02-02	2024-02-27	2024-03-05	2024-02-28	NA	NA	2024-02-29	BS, DO, JM, JL	2024-01-16	2024-03-06	BS, JM	NA	2024-01-08	273	2024-01-16	286
M2585	Naive	Cocaine	25	Male	933000320980739	2023-11-10 10:49:13	2023-12-04 09:41:58	2023-12-16	1	10	BRN HOOD	LC	1	A3	2024-01-03	BS, DO, JL, JM	NA	NA	JL, JM, LC, TL, SC	2024-01-08	NA	NA	NA	NA	NA	NA	NA	NA	NA	NA	NA	NA	NA	2024-02-02	2024-02-27	2024-03-05	2024-02-28	NA	NA	2024-02-29	BS, DO, JM, JL	2024-01-16	2024-03-06	BS, JM	NA	2024-01-08	282	2024-01-16	289
M2586	Naive	Cocaine	25	Male	933000320978189	2023-11-09 10:00:57	2023-11-30 09:52:52	2023-12-16	1	11	BROWN	LBRB	1	E3	2024-01-03	BS, DO, JL, JM	NA	NA	JL, JM, LC, TL, SC	2024-01-08	NA	NA	NA	NA	NA	NA	NA	NA	NA	NA	NA	NA	NA	2024-02-02	2024-02-27	2024-03-05	2024-02-28	NA	NA	2024-02-29	BS, DO, JM, JL	2024-01-16	2024-03-06	BS, JM	NA	2024-01-08	320	2024-01-16	344
M2587	Naive	Cocaine	25	Male	933000320946553	2023-11-23 10:10:22	2023-12-14 09:50:02	2023-12-16	1	10	BLK HOOD	LT	1	A2	2024-01-03	BS, DO, JL, JM	NA	NA	JL, JM, LC, TL, SC	2024-01-08	NA	NA	NA	NA	NA	NA	NA	NA	NA	NA	NA	NA	NA	2024-02-02	2024-02-27	2024-03-05	2024-02-28	NA	NA	2024-02-29	BS, DO, JM, JL	2024-01-16	2024-03-06	BS, JM	NA	2024-01-08	181	2024-01-16	201
M2588	Naive	Cocaine	25	Male	933000320946642	2023-11-13 09:24:45	2023-12-06 10:07:52	2023-12-16	1	12	BROWN	LT	1	C3	2024-01-03	BS, DO, JL, JM	NA	NA	JL, JM, LC, TL, SC	2024-01-08	NA	NA	NA	NA	NA	NA	NA	NA	NA	NA	NA	NA	NA	2024-02-02	2024-02-27	2024-03-05	2024-02-28	NA	NA	2024-02-29	BS, DO, JM, JL	2024-01-16	2024-03-06	BS, JM	NA	2024-01-08	282	2024-01-16	298
M2589	Naive	Cocaine	25	Male	933000320946640	2023-11-13 09:24:40	2023-12-06 10:10:08	2023-12-16	1	12	BROWN	LTRM	1	E6	2024-01-03	BS, DO, JL, JM	NA	NA	JL, JM, LC, TL, SC	2024-01-08	NA	NA	NA	NA	NA	NA	NA	NA	NA	NA	NA	NA	NA	2024-02-02	2024-02-27	2024-03-05	2024-02-28	NA	NA	2024-02-29	BS, DO, JM, JL	2024-01-16	2024-03-06	BS, JM	NA	2024-01-08	225	2024-01-16	245
M2590	Naive	Cocaine	25	Male	933000320978336	2023-11-13 09:21:31	2023-12-04 09:46:53	2023-12-16	1	6	BROWN	LT	1	A4	2024-01-03	BS, DO, JL, JM	NA	NA	JL, JM, LC, TL, SC	2024-01-08	NA	NA	NA	NA	NA	NA	NA	NA	NA	NA	NA	NA	NA	2024-02-02	2024-02-27	2024-03-05	2024-02-28	NA	NA	2024-02-29	BS, DO, JM, JL	2024-01-16	2024-03-06	BS, JM	NA	2024-01-08	292	2024-01-16	311
M2591	Naive	Cocaine	25	Male	933000320978236	2023-11-14 09:35:39	2023-12-07 10:01:52	2023-12-16	1	14	BRN HOOD	LC	1	C1	2024-01-03	BS, DO, JL, JM	NA	NA	JL, JM, LC, TL, SC	2024-01-08	NA	NA	NA	NA	NA	NA	NA	NA	NA	NA	NA	NA	NA	2024-02-02	2024-02-27	2024-03-05	2024-02-28	NA	NA	2024-02-29	BS, DO, JM, JL	2024-01-16	2024-03-06	BS, JM	NA	2024-01-08	274	2024-01-16	289
M2592	Naive	Cocaine	25	Male	933000320978302	2023-11-11 09:21:54	2023-12-05 10:03:10	2023-12-16	1	9	BLACK	LC	1	C7	2024-01-03	BS, DO, JL, JM	NA	NA	JL, JM, LC, TL, SC	2024-01-08	NA	NA	NA	NA	NA	NA	NA	NA	NA	NA	NA	NA	NA	2024-02-02	2024-02-27	2024-03-05	2024-02-28	NA	NA	2024-02-29	BS, DO, JM, JL	2024-01-16	2024-03-06	BS, JM	NA	2024-01-08	290	2024-01-16	308
M2593	Naive	Cocaine	25	Male	933000320978374	2023-11-13 09:22:29	2023-12-05 10:07:18	2023-12-16	1	7	ALBINO	LM	1	C1	2024-01-03	BS, DO, JL, JM	NA	NA	JL, JM, LC, TL, SC	2024-01-08	NA	NA	NA	NA	NA	NA	NA	NA	NA	NA	NA	NA	NA	2024-02-02	2024-02-27	2024-03-05	2024-02-28	NA	NA	2024-02-29	BS, DO, JM, JL	2024-01-16	2024-03-06	BS, JM	NA	2024-01-08	291	2024-01-16	312
M2594	Naive	Cocaine	25	Male	933000320946452	2023-11-13 09:25:25	2023-12-06 10:22:15	2023-12-16	1	4	BLK HOOD	LB	1	D6	2024-01-03	BS, DO, JL, JM	NA	NA	JL, JM, LC, TL, SC	2024-01-08	NA	NA	NA	NA	NA	NA	NA	NA	NA	NA	NA	NA	NA	2024-02-02	2024-02-27	2024-03-05	2024-02-28	NA	NA	2024-02-29	BS, DO, JM, JL	2024-01-16	2024-03-06	BS, JM	NA	2024-01-08	245	2024-01-16	265
M2595	Naive	Cocaine	25	Male	933000320946583	2023-11-14 09:36:07	2023-12-07 10:10:18	2023-12-16	1	11	BROWN	LM	1	A3	2024-01-03	BS, DO, JL, JM	NA	NA	JL, JM, LC, TL, SC	2024-01-08	NA	NA	NA	NA	NA	NA	NA	NA	NA	NA	NA	NA	NA	2024-02-02	2024-02-27	2024-03-05	2024-02-28	NA	NA	2024-02-29	BS, DO, JM, JL	2024-01-16	2024-03-06	BS, JM	NA	2024-01-08	230	2024-01-16	236
[truncated: 52 more columns]

## Sheet: Exit Tab
RAT	RFID	Cohort	Exit Day	Last Good Session	Exit Code	Complete	Tissue collected	Exit Notes	Replaced by	Decision
F2504	933000320978145	25	2024-01-09	Baseline	Replacement	No	No	died in surgery	F2531	Objective
F2506	933000320978264	25	2024-01-09	Baseline	Replacement	No	No	failed surgery, became a naive	F2433	Objective
F2512	933000320980748	25	2024-01-09	Baseline	Replacement	No	No	failed surgery, became a naive	F2434	Objective
F2516	933000320978260	25	2024-01-09	Baseline	Replacement	No	No	died in surgery	F2435	Objective
F2522	933000320978292	25	2024-01-10	Baseline	Replacement	No	No	failed surgery, became a naive	F2536	Objective
F2532	933000320946506	25	2024-01-09	Baseline	Replacement	No	No	intended to replace F2506 but died in surgery	NA	Objective
F2527	933000320980773	25	2024-01-10	Baseline	Replacement	No	No	failed surgery, became a naive	F2537	Objective
M2567	933000320946566	25	2024-01-08	Baseline	Replacement	No	No	failed surgery, became a naive	M2581	Objective
M2576	933000320978367	25	2024-01-09	Baseline	Replacement	No	No	died in surgery	M2582	Objective
M2580	933000320882120	25	2024-01-09	Baseline	Replacement	No	No	died in surgery	M2583	Objective
M2566	933000320978138	25	2024-01-26	ShA04	Dead	No	Yes	found dead in home cage before ShA06	NA	Objective
F2501	933000320946713	25	2024-02-02	Baseline	Brevital Fail	No	TBD	failed brevital after short access		Objective
M2579	933000320978227	25	2024-02-02	Baseline	Brevital Fail	No	TBD	failed brevital after short access		Objective
F2513	933000320946628	25	2024-02-07	LgA01	Brevital Fail	No	TBD	catheter broken after lga01		Objective
F2528	933000320882115	25	2024-02-10	LgA04	Dead	No	Yes	died in home cage		Objective
F2529	933000320947010	25	2024-02-20	LgA10	Dead	No	Yes	died in home cage		Objective
F2520	933000320946475	25	2024-02-26	LgA14	Brevital Fail	No	TBD	cath removed before LgA15		Objective
F2503	933000320978315	25	2024-02-27	LgA15	Dead	No	Yes	died during LgA15, no signs of sickness before		Objective
F2502	933000320978185	25	2024-02-27	PR01	Brevital Fail	No	TBD	failed brevital after PR02 - passed brevital after PR01, so they made it at least to that point		Objective
F2508	933000320978155	25	2024-02-27	PR01	Brevital Fail	No	TBD	failed brevital after PR02 - passed brevital after PR01, so they made it at least to that point		Objective
F2509	933000320881983	25	2024-02-27	PR01	Brevital Fail	No	TBD	failed brevital after PR02 - passed brevital after PR01, so they made it at least to that point		Objective
F2534	933000320980677	25	2024-02-27	PR01	Brevital Fail	No	TBD	failed brevital after PR02 - passed brevital after PR01, so they made it at least to that point		Objective
F2518	933000320946505	25	2024-02-27	PR01	Brevital Fail	No	TBD	failed brevital after PR02 - passed brevital after PR01, so they made it at least to that point		Objective
F2523	933000320978262	25	2024-02-27	PR01	Brevital Fail	No	TBD	failed brevital after PR02 - passed brevital after PR01, so they made it at least to that point		Objective
M2556	933000320978194	25	2024-02-27	PR01	Brevital Fail	No	TBD	failed brevital after PR02 - passed brevital after PR01, so they made it at least to that point		Objective
M2557	933000320978157	25	2024-02-27	PR01	Brevital Fail	No	TBD	failed brevital after PR02 - passed brevital after PR01, so they made it at least to that point		Objective
M2559	933000320978132	25	2024-02-27	PR01	Brevital Fail	No	TBD	failed brevital after PR02 - passed brevital after PR01, so they made it at least to that point		Objective
M2570	933000320946509	25	2024-02-27	PR01	Brevital Fail	No	TBD	failed brevital after PR02 - passed brevital after PR01, so they made it at least to that point		Objective
M2574	933000320978247	25	2024-02-27	PR01	Brevital Fail	No	TBD	failed brevital after PR02 - passed brevital after PR01, so they made it at least to that point		Objective
M2577	933000320978226	25	2024-02-27	PR01	Brevital Fail	No	TBD	failed brevital after PR02 - passed brevital after PR01, so they made it at least to that point		Objective
M2565	933000320980746	25	2024-02-23	LgA13	Dead	No	Yes	euthanized due to sickness		Objective
M2573	933000320978167	25	2024-03-21	PR03	Dead	Yes	Yes	died during PA		Objective
M2578	933000320946451	25	2024-02-26	LgA14	Dead	No	Yes	died over the weekend between LgA14and 15		Objective
