# Supplementary material for: Automated pipeline for operant behavior phenotyping for high-throughput data management, processing, and visualization
Source: NPP Digit Psychiatry Neurosci. 2025 Oct 24;3:25. doi: 10.1038/s44277-025-00046-9 (PMC12624926; doi:10.1038/s44277-025-00046-9)
Supplement: Supplementary file 4 — Supplemental File 4 [file 44277_2025_46_MOESM4_ESM.xlsx]

## Sheet: Daily Issues
RFID	Subject	Cohort	Sex	Drug	Experiment Group	Trial ID	Start date	Code	To do	Note	Decision
933000320882343	F2025	20	Male	Oxycodone	Drug	LgA01	2023-08-14	Empty Syringe	Discard	drained syringe after 1 press - look at pump	Objective
933000320881970	M2070	20	Male	Oxycodone	Drug	LgA01	2023-08-14	Disconnected	Keep	dc at syringe	Objective
933000320882219	M2079	20	Male	Oxycodone	Drug	LgA01	2023-08-14	Disconnected	Keep	dc at syringe	Objective
933000320882459	M2065	20	Male	Oxycodone	Drug	LgA03	2023-08-16	Other	Discard	leaky tubing - fixed	Objective
933000320881909	F2014	20	Female	Oxycodone	Drug	LgA03	2023-08-16	Empty Syringe	Discard	pressed abnormally	Objective
933000320882188	F2010	20	Female	Oxycodone	Drug	LgA03	2023-08-16	Dead	Discard	died during session	Objective
933000320882432	F2004	20	Female	Oxycodone	Drug	LgA03	2023-08-16	Empty Syringe	Discard	pressed abnormally	Objective
933000320882508	M2082	20	Male	Oxycodone	Drug	LgA03	2023-08-16	Dead	Discard	died during session	Objective
933000320882436	F2031	20	Female	Oxycodone	Drug	LgA04	2023-08-17	Disconnected	Keep	disconnected during session	Objective
933000320882219	M2079	20	Male	Oxycodone	Drug	LgA04	2023-08-17	Disconnected	Keep	dc at syringe	Objective
933000320882472	F2017	20	Female	Oxycodone	Drug	LgA04	2023-08-17	Dead	Discard	found dead in home cage before session - was sick before	Objective
933000320881917	M2080	20	Male	Oxycodone	Drug	LgA04	2023-08-17	Disconnected	Keep	metal cap came off during session	Objective
933000320882176	M2085	20	Male	Oxycodone	Drug	LgA06	2023-08-21	Disconnected	Discard	pressed abnormally	Objective
933000320882436	F2031	20	Female	Oxycodone	Drug	LgA06	2023-08-21	Sick/wound	Keep	appears sick and lethargic after session	Objective
933000320881912	F2024	20	Female	Oxycodone	Drug	LgA07	2023-08-22	Catheter Issue	Discard	catheter pulled from back	Objective
933000320882436	F2031	20	Female	Oxycodone	Drug	LgA07	2023-08-22	Sick/wound	Keep	appears sick and lethargic after session	Objective
933000320881972	F2019	20	Female	Oxycodone	Drug	LgA07	2023-08-22	Disconnected	Discard	pressed abnormally	Objective
933000320882176	M2085	20	Male	Oxycodone	Drug	LgA07	2023-08-22	Disconnected	Discard	slinky keeps getting tangled, replaced, tangled again	Objective
933000320882176	M2085	20	Male	Oxycodone	Drug	LgA08	2023-08-23	Disconnected	Discard	slinky keeps getting tangled, replaced, tangled again	Objective
933000320882209	M2078	20	Male	Oxycodone	Drug	LgA08	2023-08-23	Disconnected	Discard	pressed abnormally	Objective
933000320882382	F2018	20	Female	Oxycodone	Drug	LgA08	2023-08-23	Disconnected	Discard	pressed abnormally	Objective
933000320882343	F2025	20	Female	Oxycodone	Drug	LgA08	2023-08-23	Disconnected	Discard	tangled	Objective
933000320882436	F2031	20	Female	Oxycodone	Drug	LgA09	2023-08-24	Sick/wound	Keep	still sick	Objective
933000320882013	F2030	20	Female	Oxycodone	Drug	LgA09	2023-08-24	Sick/wound	Keep	cold and lethargic while taking out	Objective
933000320882489	F2013	20	Female	Oxycodone	Drug	LgA09	2023-08-24	Disconnected	Discard	pressed abnormally	Objective
933000320881970	M2070	20	Male	Oxycodone	Drug	LgA09	2023-08-24	Sick/wound	Discard	pressed abnormally	Objective
933000320882176	M2085	20	Male	Oxycodone	Drug	LgA09	2023-08-24	Disconnected	Discard	slinky keeps getting tangled, replaced, tangled again	Objective
933000320882335	M2074	20	Male	Oxycodone	Drug	LgA09	2023-08-24	Catheter Issue	Keep	catheter was being pulled during session, rat may have been uncomfortable	Objective
933000320882013	F2030	20	Female	Oxycodone	Drug	LgA10	2023-08-25	Dead	Discard	found dead in home cage before session - was sick before	Objective
933000320881970	M2070	20	Male	Oxycodone	Drug	LgA10	2023-08-25	Dead	Discard	died during session	Objective
