# Supplementary material for: Automated pipeline for operant behavior phenotyping for high-throughput data management, processing, and visualization
Source: NPP Digit Psychiatry Neurosci. 2025 Oct 24;3:25. doi: 10.1038/s44277-025-00046-9 (PMC12624926; doi:10.1038/s44277-025-00046-9)
Supplement: Supplementary file 5 — Supplemental File 5 [file 44277_2025_46_MOESM5_ESM.xlsx]

## Sheet: Exit Tab
RAT	RFID	Cohort	Exit Day	Last Good Session	Exit Code	Complete	Tissue collected	Exit Notes	Replaced by	Decision
M2567	933000320946566	25	2024-01-08	Baseline	Replacement	No	No	failed surgery, became a naive	M2581	Objective
F2504	933000320978145	25	2024-01-09	Baseline	Replacement	No	No	died in surgery	F2531	Objective
F2506	933000320978264	25	2024-01-09	Baseline	Replacement	No	No	failed surgery, became a naive	F2433	Objective
F2512	933000320980748	25	2024-01-09	Baseline	Replacement	No	No	failed surgery, became a naive	F2434	Objective
F2516	933000320978260	25	2024-01-09	Baseline	Replacement	No	No	died in surgery	F2435	Objective
F2532	933000320946506	25	2024-01-09	Baseline	Replacement	No	No	intended to replace F2506 but died in surgery	NA	Objective
M2576	933000320978367	25	2024-01-09	Baseline	Replacement	No	No	died in surgery	M2582	Objective
M2580	933000320882120	25	2024-01-09	Baseline	Replacement	No	No	died in surgery	M2583	Objective
F2522	933000320978292	25	2024-01-10	Baseline	Replacement	No	No	failed surgery, became a naive	F2536	Objective
F2527	933000320980773	25	2024-01-10	Baseline	Replacement	No	No	failed surgery, became a naive	F2537	Objective
M2566	933000320978138	25	2024-01-26	ShA04	Dead	No	Yes	found dead in home cage before ShA06	NA	Objective
F2501	933000320946713	25	2024-02-02	Baseline	Brevital Fail	No	TBD	failed brevital after short access		Objective
M2579	933000320978227	25	2024-02-02	Baseline	Brevital Fail	No	TBD	failed brevital after short access		Objective
F2513	933000320946628	25	2024-02-07	LgA01	Brevital Fail	No	TBD	catheter broken after lga01		Objective
F2528	933000320882115	25	2024-02-10	LgA04	Dead	No	Yes	died in home cage		Objective
F2529	933000320947010	25	2024-02-20	LgA10	Dead	No	Yes	died in home cage		Objective
M2578	933000320946451	25	2024-02-22	LgA12	Dead	No	Yes	died over the weekend between LgA14and 15		Objective
M2565	933000320980746	25	2024-02-23	LgA13	Dead	No	Yes	euthanized due to sickness		Objective
F2520	933000320946475	25	2024-02-26	LgA14	Brevital Fail	No	TBD	cath removed before LgA15		Objective
F2503	933000320978315	25	2024-02-27	LgA13	Dead	No	Yes	died during LgA15, no signs of sickness before		Objective
F2502	933000320978185	25	2024-02-27	PR01	Brevital Fail	No	TBD	failed brevital after PR02 - passed brevital after PR01, so they made it at least to that point		Objective
F2508	933000320978155	25	2024-02-27	PR01	Brevital Fail	No	TBD	failed brevital after PR02 - passed brevital after PR01, so they made it at least to that point		Objective
F2509	933000320881983	25	2024-02-27	PR01	Brevital Fail	No	TBD	failed brevital after PR02 - passed brevital after PR01, so they made it at least to that point		Objective
F2534	933000320980677	25	2024-02-27	PR01	Brevital Fail	No	TBD	failed brevital after PR02 - passed brevital after PR01, so they made it at least to that point		Objective
F2518	933000320946505	25	2024-02-27	PR01	Brevital Fail	No	TBD	failed brevital after PR02 - passed brevital after PR01, so they made it at least to that point		Objective
F2523	933000320978262	25	2024-02-27	PR01	Brevital Fail	No	TBD	failed brevital after PR02 - passed brevital after PR01, so they made it at least to that point		Objective
M2556	933000320978194	25	2024-02-27	PR01	Brevital Fail	No	TBD	failed brevital after PR02 - passed brevital after PR01, so they made it at least to that point		Objective
M2557	933000320978157	25	2024-02-27	PR01	Brevital Fail	No	TBD	failed brevital after PR02 - passed brevital after PR01, so they made it at least to that point		Objective
M2559	933000320978132	25	2024-02-27	PR01	Brevital Fail	No	TBD	failed brevital after PR02 - passed brevital after PR01, so they made it at least to that point		Objective
M2570	933000320946509	25	2024-02-27	PR01	Brevital Fail	No	TBD	failed brevital after PR02 - passed brevital after PR01, so they made it at least to that point		Objective
M2574	933000320978247	25	2024-02-27	PR01	Brevital Fail	No	TBD	failed brevital after PR02 - passed brevital after PR01, so they made it at least to that point		Objective
M2577	933000320978226	25	2024-02-27	PR01	Brevital Fail	No	TBD	failed brevital after PR02 - passed brevital after PR01, so they made it at least to that point		Objective
M2573	933000320978167	25	2024-03-21	PR03	Dead	Yes	Yes	died during PA		Objective
