# Supplementary material for: Automated pipeline for operant behavior phenotyping for high-throughput data management, processing, and visualization
Source: NPP Digit Psychiatry Neurosci. 2025 Oct 24;3:25. doi: 10.1038/s44277-025-00046-9 (PMC12624926; doi:10.1038/s44277-025-00046-9)
Supplement: Supplementary file 6 — Supplemental File 6 [file 44277_2025_46_MOESM6_ESM.xlsx]

## Sheet: Sheet1
Subject	Cohort	Sex	Experiment Group	Drug	VF1_right_Force 1	VF1_right_Force 2	VF1_right_Force 3	VF1_right_Force_avg	VF1_right_Time 1	VF1_right_Time 2	VF1_right_Time 3	VF1_right_Avg	VF1_left_Force 1	VF1_left_Force 2	VF1_left_Force 3	VF1_left_Force_avg	VF1_left_Time 1	VF1_left_Time 2	VF1_left_Time 3	VF1_left_Avg	Von Frey 1 Date	VF2_right_Force 1	VF2_right_Force 2	VF2_right_Force 3	VF2_right_Force_avg	VF2_right_Time 1	VF2_right_Time 2	VF2_right_Time 3	VF2_right_Avg	VF2_left_Force 1	VF2_left_Force 2	VF2_left_Force 3	VF2_left_Force_avg	VF2_left_Time 1	VF2_left_Time 2	VF2_left_Time 3	VF2_left_Avg	Von Frey 2 Date	Von Frey 1 Force	Von Frey 1 Time	Von Frey 2 Force	Von Frey 2 Time	Von Frey Difference Force
F2101	21	Female	Drug	Oxycodone	21.8	12.9	10.1	14.9333	10.8	6.3	4.9	7.33333	11.3	22	9.7	14.3333	5.5	10.9	4.7	7.03333	2023-10-03	21	13.7	22	18.9	10.4	6.7	10.9	9.33333	19.6	11.9	17.2	16.2333	9.7	5.8	8.5	8	2023-08-29	14.6333	7.18333	17.5667	8.66667	-2.93333
F2102	21	Female	Drug	Oxycodone	9.1	12.7	20.8	14.2	4.4	6.2	10.3	6.96667	15.1	8.5	17.2	13.6	7.4	4.1	8.5	6.66667	2023-10-03	31.5	17.8	20	23.1	15.7	8.8	9.9	11.4667	19.2	28.7	13.1	20.3333	9.5	14.3	6.4	10.0667	2023-08-29	13.9	6.81667	21.7167	10.7667	-7.81667
F2103	21	Female	Drug	Oxycodone	22.4	11.9	16.8	17.0333	11.1	5.8	8.3	8.4	11.7	14.1	14.5	13.4333	5.7	6.9	7.1	6.56667	2023-10-03	21.6	28.3	18.4	22.7667	10.7	14.1	9.1	11.3	13.1	17.4	20.4	16.9667	6.4	8.6	10.1	8.36667	2023-08-29	15.2333	7.48333	19.8667	9.83333	-4.63333
F2104	21	Female	Drug	Oxycodone	15.1	16.1	25.7	18.9667	7.4	7.9	12.8	9.36667	9.7	22.8	16.1	16.2	4.7	11.3	7.9	7.96667	2023-10-03	22	9.3	12.1	14.4667	10.9	4.5	5.9	7.1	20.4	12.7	19.4	17.5	10.1	6.2	9.6	8.63333	2023-08-29	17.5833	8.66667	15.9833	7.86667	1.6
F2105	21	Female	Drug	Oxycodone	25.3	11.1	12.3	16.2333	12.6	5.4	6	8	10.5	21.2	20	17.2333	5.1	10.5	9.9	8.5	2023-10-03	11.1	15.1	16.4	14.2	5.4	7.4	8.1	6.96667	21.4	9.5	22.4	17.7667	10.6	4.6	11.1	8.76667	2023-08-29	16.7333	8.25	15.9833	7.86667	0.75
F2106	21	Female	Drug	Oxycodone	21	20.8	17.8	19.8667	10.4	10.3	8.8	9.83333	29.1	10.9	9.3	16.4333	14.5	5.3	4.5	8.1	2023-10-03	30.9	23	31.3	28.4	15.4	11.4	15.6	14.1333	14.5	25.5	13.3	17.7667	7.1	12.7	6.5	8.76667	2023-08-29	18.15	8.96667	23.0833	11.45	-4.93333
F2107	21	Female	Drug	Oxycodone	8.7	12.1	12.5	11.1	4.2	5.9	6.1	5.4	17.8	27.9	11.7	19.1333	8.8	13.9	5.7	9.46667	2023-10-03	27.1	12.5	16.8	18.8	13.5	6.1	8.3	9.3	32.4	31.7	17	27.0333	16.2	15.8	8.4	13.4667	2023-08-29	15.1167	7.43333	22.9167	11.3833	-7.8
F2108	21	Female	Drug	Oxycodone	15.3	19.2	17.6	17.3667	7.5	9.5	8.6	8.53333	11.1	10.7	20.6	14.1333	5.4	5.2	10.2	6.93333	2023-10-03	12.1	20.8	14.9	15.9333	5.9	10.3	7.3	7.83333	12.5	9.9	17	13.1333	6.1	4.8	8.4	6.43333	2023-08-29	15.75	7.73333	14.5333	7.13333	1.21667
F2109	21	Female	Drug	Oxycodone	21.2	14.1	11.9	15.7333	10.5	6.9	5.8	7.73333	20.8	19.2	10.3	16.7667	10.3	9.5	5	8.26667	2023-10-03	26.5	23.8	21.8	24.0333	13.2	11.8	10.8	11.9333	14.5	17.6	32.1	21.4	7.1	8.7	16	10.6	2023-08-29	16.25	8	22.7167	11.2667	-6.46667
F2110	21	Female	Drug	Oxycodone	16.4	19.8	17.2	17.8	8.1	9.8	8.5	8.8	14.8	24.9	11.9	17.2	7.3	12.4	5.8	8.5	2023-10-03	25.1	13.7	22	20.2667	12.5	6.7	10.9	10.0333	17	23	24.3	21.4333	8.4	11.4	12.1	10.6333	2023-08-29	17.5	8.65	20.85	10.3333	-3.35
F2111	21	Female	Drug	Oxycodone	24.9	14.7	22	20.5333	12.4	7.2	10.9	10.1667	17.2	29.9	9.7	18.9333	8.5	14.9	4.7	9.36667	2023-10-03	33.8	23	14.5	23.7667	16.9	11.4	7.1	11.8	24.5	14.5	15.1	18.0333	12.2	7.1	7.4	8.9	2023-08-29	19.7333	9.76667	20.9	10.35	-1.16667
F2112	21	Female	Drug	Oxycodone	18.6	10.1	27.9	18.8667	9.2	4.9	13.9	9.33333	12.7	31.7	8.9	17.7667	6.2	15.8	4.3	8.76667	2023-10-03	18.6	28.7	22.6	23.3	9.2	14.8	11.2	11.7333	8.5	19.2	12.3	13.3333	4.1	9.5	6	6.53333	2023-08-29	18.3167	9.05	18.3167	9.13333	0
F2113	21	Female	Drug	Oxycodone	13.5	15.3	25.5	18.1	6.6	7.5	12.7	8.93333	27.1	23.2	10.1	20.1333	13.5	11.5	4.9	9.96667	2023-10-03	21.6	17.2	18.8	19.2	10.7	8.5	9.3	9.5	14.9	10.1	13.5	12.8333	7.3	4.9	6.6	6.26667	2023-08-29	19.1167	9.45	16.0167	7.88333	3.1
F2114	21	Female	Drug	Oxycodone	10.1	20.6	18.6	16.4333	4.9	10.2	9.2	8.1	10.1	25.1	9.9	15.0333	4.9	12.5	4.8	7.4	2023-10-03	28.7	12.5	9.3	16.8333	14.3	6.1	4.5	8.3	12.9	17.2	13.3	14.4667	6.3	8.5	6.5	7.1	2023-08-29	15.7333	7.75	15.65	7.7	0.0833333
F2115	21	Female	Drug	Oxycodone	28.7	13.9	10.1	17.5667	5.1	6.8	4.9	5.6	14.7	15.9	16.6	15.7333	7.2	7.8	8.2	7.73333	2023-10-03	17.4	23.6	17.8	19.6	8.6	11.7	8.8	9.7	23.4	13.7	25.5	20.8667	11.6	6.7	12.7	10.3333	2023-08-29	16.65	6.66667	20.2333	10.0167	-3.58333
F2116	21	Female	Drug	Oxycodone	9.1	12.7	11.7	11.1667	14.3	6.2	5.7	8.73333	20.4	17.2	10.5	16.0333	10.1	8.5	5.1	7.9	2023-10-03	27.5	25.1	21.4	24.6667	13.7	12.5	10.6	12.2667	22	23.4	13.3	19.5667	10.9	11.6	6.5	9.66667	2023-08-29	13.6	8.31667	22.1167	10.9667	-8.51667
F2117	21	Female	Drug	Oxycodone	15.9	17.4	11.1	14.8	6.9	8.6	5.4	6.96667	22.4	9.1	14.7	15.4	11.1	4.4	7.2	7.56667	2023-10-03	21.8	10.3	15.9	16	10.8	5	7.8	7.86667	20	17.2	19	18.7333	9.9	8.5	9.4	9.26667	2023-08-29	15.1	7.26667	17.3667	8.56667	-2.26667
F2118	21	Female	Drug	Oxycodone	16.4	22.4	11.7	16.8333	7.8	11.1	5.7	8.2	11.3	16.8	10.1	12.7333	5.5	8.3	4.9	6.23333	2023-10-03	20.2	13.9	20.8	18.3	10	6.8	10.3	9.03333	18.6	15.1	11.7	15.1333	9.2	7.4	5.7	7.43333	2023-08-29	14.7833	7.21667	16.7167	8.23333	-1.93333
F2119	21	Female	Drug	Oxycodone	17.4	11.9	15.3	14.8667	8.1	5.8	7.5	7.13333	16.3	13.1	11.1	13.5	8	6.4	5.4	6.6	2023-10-03	21	10.1	24.9	18.6667	10.4	4.9	12.4	9.23333	28.7	10.5	23.6	20.9333	14.3	5.1	11.7	10.3667	2023-08-29	14.1833	6.86667	19.8	9.8	-5.61667
F2120	21	Female	Drug	Oxycodone	17.4	16.8	20	18.0667	8.6	8.3	9.9	8.93333	29.3	25.1	23	25.8	14.6	12.5	11.4	12.8333	2023-10-03	31.3	21.4	9.3	20.6667	15.6	10.6	4.5	10.2333	10.1	11.3	8.9	10.1	4.9	5.5	4.3	4.9	2023-08-29	21.9333	10.8833	15.3833	7.56667	6.55
F2121	21	Female	Drug	Oxycodone	15.5	8.9	24	16.1333	7.6	4.3	11.9	7.93333	12.7	16.1	15.7	14.8333	6.2	7.9	7.7	7.26667	2023-10-03	15.7	9.9	16.3	13.9667	7.7	4.8	8	6.83333	11.1	20.8	15.9	15.9333	5.4	10.3	7.8	7.83333	2023-08-29	15.4833	7.6	14.95	7.33333	0.533333
F2122	21	Female	Drug	Oxycodone	15.3	12.7	23.8	17.2667	7.5	6.2	11.8	8.5	13.7	14.1	12.9	13.5667	6.7	6.9	6.3	6.63333	2023-10-03	21.4	12.7	13.7	15.9333	10.6	6.2	6.7	7.83333	14.9	15.3	18.6	16.2667	7.3	7.5	9.2	8	2023-08-29	15.4167	7.56667	16.1	7.91667	-0.683333
F2123	21	Female	Drug	Oxycodone	14.9	12.3	8.9	12.0333	7.3	6	4.3	5.86667	23.4	10.1	15.3	16.2667	11.6	4.9	7.5	8	2023-10-03	22.8	11.3	8.5	14.2	11.3	5.5	4.1	6.96667	14.3	17	19.2	16.8333	7	8.4	9.5	8.3	2023-08-29	14.15	6.93333	15.5167	7.63333	-1.36667
F2124	21	Female	Drug	Oxycodone	10.9	9.7	16.4	12.3333	5.3	4.7	8.1	6.03333	19.6	8.7	9.9	12.7333	9.7	4.2	4.8	6.23333	2023-10-03	22.8	22.8	14.3	19.9667	11.3	11.3	7	9.86667	27.5	10.1	8.5	15.3667	13.7	4.9	4.1	7.56667	2023-08-29	12.5333	6.13333	17.6667	8.71667	-5.13333
F2125	21	Female	Drug	Oxycodone	20	18	13.3	17.1	9.9	8.9	6.5	8.43333	22.2	16.6	11.1	16.6333	11	8.2	5.4	8.2	2023-10-03	13.1	11.9	10.7	11.9	6.4	5.8	5.2	5.8	12.1	10.1	22	14.7333	5.9	4.9	10.9	7.23333	2023-08-29	16.8667	8.31667	13.3167	6.51667	3.55
F2126	21	Female	Drug	Oxycodone	12.1	17	15.5	14.8667	5.9	8.4	7.6	7.3	10.7	9.1	14.5	11.4333	5.2	4.4	7.1	5.56667	2023-10-03	11.5	17.8	28.5	19.2667	5.6	8.8	14.2	9.53333	16.1	13.7	23.8	17.8667	7.9	6.7	11.8	8.8	2023-08-29	13.15	6.43333	18.5667	9.16667	-5.41667
F2127	21	Female	Drug	Oxycodone	19.2	17.6	12.1	16.3	9.5	8.4	5.9	7.93333	8.9	12.5	14.3	11.9	4.3	6.1	7	5.8	2023-10-03	14.5	16.1	20.8	17.1333	7.1	7.9	10.3	8.43333	11.7	25.9	17.2	18.2667	5.7	12.9	8.5	9.03333	2023-08-29	14.1	6.86667	17.7	8.73333	-3.6
F2128	21	Male	Drug	Oxycodone	32.4	20.8	24.2	25.8	16.2	10.3	12	12.8333	26.9	10.9	11.3	16.3667	13.4	5.3	5.5	8.06667	2023-10-03	15.7	23.8	27.3	22.2667	7.7	11.8	13.6	11.0333	13.7	10.1	12.1	11.9667	6.7	4.9	5.9	5.83333	2023-08-29	21.0833	10.45	17.1167	8.43333	3.96667
F2129	21	Male	Drug	Oxycodone	15.1	10.3	20.6	15.3333	7.4	5	10.2	7.53333	15.5	9.7	18.2	14.4667	7.6	4.7	9	7.1	2023-10-03	12.1	10.7	14.1	12.3	5.9	5.2	6.9	6	17.6	12.5	15.5	15.2	8.7	6.1	7.6	7.46667	2023-08-29	14.9	7.31667	13.75	6.73333	1.15
F2130	21	Male	Drug	Oxycodone	21.6	10.1	38	23.2333	10.7	4.9	19	11.5333	12.1	25.1	8.9	15.3667	5.9	12.5	4.3	7.56667	2023-10-03	16.1	12.9	9.3	12.7667	7.9	6.3	4.5	6.23333	15.5	30.3	14.5	20.1	7.6	15.1	7.1	9.93333	2023-08-29	19.3	9.55	16.4333	8.08333	2.86667
F2131	21	Female	Drug	Oxycodone	19.2	17	22	19.4	9.5	8.4	10.9	9.6	11.7	15.7	13.3	13.5667	5.7	7.7	6.5	6.63333	2023-10-03	32.2	20	11.1	21.1	16.1	9.9	5.4	10.4667	9.1	13.3	9.1	10.5	4.4	6.5	4.4	5.1	2023-08-29	16.4833	8.11667	15.8	7.78333	0.683333
F2132	21	Female	Naive	Oxycodone	13.7	12.1	25.9	17.2333	6.7	5.9	12.9	8.5	9.7	11.9	13.3	11.6333	4.7	5.8	6.5	5.66667	2023-10-03	NA	NA	NA	NA	NA	NA	NA	NA	NA	NA	NA	NA	NA	NA	NA	NA	2023-08-29	14.4333	7.08333	NA	NA	NA
F2133	21	Female	Naive	Oxycodone	22	15.3	24	20.4333	10.9	7.5	11.9	10.1	20	34.8	14.1	22.9667	9.9	17.4	6.9	11.4	2023-10-03	15.7	25.9	14.5	18.7	7.7	12.9	7.1	9.23333	28.5	32.2	21.6	27.4333	14.2	16.1	10.7	13.6667	2023-08-29	21.7	10.75	23.0667	11.45	-1.36667
F2134	21	Female	Naive	Oxycodone	14.9	28.5	10.9	18.1	7.3	14.2	5.3	8.93333	13.1	8.4	23.6	15.0333	6.4	4	11.7	7.36667	2023-10-03	35	17.2	14.5	22.2333	17.5	8.5	7.1	11.0333	12.5	9.7	10.3	10.8333	6.1	4.7	5	5.26667	2023-08-29	16.5667	8.15	16.5333	8.15	0.0333333
F2135	21	Female	Naive	Oxycodone	17.6	29.6	12.9	20.0333	8.7	14.7	6.3	9.9	19.6	16.8	13.3	16.5667	9.7	8.3	6.5	8.16667	2023-10-03	17.8	12.3	21.2	17.1	8.8	6	10.5	8.43333	19.4	34.2	33	28.8667	9.6	17.1	16.5	14.4	2023-08-29	18.3	9.03333	22.9833	11.4167	-4.68333
F2136	21	Female	Naive	Oxycodone	18.4	9.3	21.8	16.5	9.1	4.5	10.8	8.13333	13.7	24.2	14.5	17.4667	6.7	12	7.1	8.6	2023-10-03	15.9	12.1	33.6	20.5333	7.8	5.9	16.8	10.1667	10.7	27.5	11.5	16.5667	5.2	13.7	5.6	8.16667	2023-08-29	16.9833	8.36667	18.55	9.16667	-1.56667
F2137	21	Female	Naive	Oxycodone	11.7	10.1	9.9	10.5667	4.4	4.9	4.8	4.7	10.3	8.9	14.5	11.2333	5	4.3	7.1	5.46667	2023-10-03	13.1	10.3	10.1	11.1667	6.4	5	4.9	5.43333	20.2	15.7	14.1	16.6667	10	7.7	6.9	8.2	2023-08-29	10.9	5.08333	13.9167	6.81667	-3.01667
F2138	21	Female	Naive	Oxycodone	14.1	10.7	12.5	12.4333	5.7	5.2	6.1	5.66667	8.5	24.5	10.9	14.6333	4	12.2	5.3	7.16667	2023-10-03	36.2	8.4	11.3	18.6333	18.1	4	5.5	9.2	14.1	24	33.4	23.8333	6.9	11.9	16.7	11.8333	2023-08-29	13.5333	6.41667	21.2333	10.5167	-7.7
F2139	21	Female	Naive	Oxycodone	11.7	9.3	11.1	10.7	5.7	4.5	5.4	5.2	9.7	11.5	9.7	10.3	4.7	5.6	4.7	5	2023-10-03	10.1	35.6	11.9	19.2	4.9	17.8	5.8	9.5	16.1	31.3	22	23.1333	7.9	15.6	10.9	11.4667	2023-08-29	10.5	5.1	21.1667	10.4833	-10.6667
F2140	21	Female	Naive	Oxycodone	8.7	12.3	16.4	12.4667	4.2	6	8.1	6.1	8.9	18	9.3	12.0667	4.3	8.9	4.5	5.9	2023-10-03	36.4	12.1	10.5	19.6667	18.2	5.9	5.1	9.73333	31.3	25.5	24	26.9333	15.6	12.7	11.9	13.4	2023-08-29	12.2667	6	23.3	11.5667	-11.0333
F2141	21	Female	Naive	Oxycodone	12.7	22.6	12.7	16	6.2	11.2	6.2	7.86667	21.4	14.9	17.6	17.9667	10.6	7.3	8.7	8.86667	2023-10-03	14.7	20	8.5	14.4	7.2	9.9	4.1	7.06667	18.6	9.3	11.3	13.0667	9.2	4.5	5.5	6.4	2023-08-29	16.9833	8.36667	13.7333	6.73333	3.25
F2142	21	Female	Naive	Oxycodone	15.1	19.6	9.9	14.8667	7.4	9.7	4.8	7.3	21.6	20	14.7	18.7667	10.7	9.9	7.2	9.26667	2023-10-03	22	20	11.9	17.9667	10.9	9.9	5.8	8.86667	26.3	21.6	30.3	26.0667	13.1	10.7	15.1	12.9667	2023-08-29	16.8167	8.28333	22.0167	10.9167	-5.2
F2143	21	Male	Naive	Oxycodone	18.4	9.9	12.7	13.6667	9	4.8	6.2	6.66667	12.1	14.5	16.4	14.3333	5.9	7.1	8.1	7.03333	2023-10-03	11.7	17.6	34.2	21.1667	5.7	8.7	17.1	10.5	14.3	22	10.1	15.4667	7	10.9	4.9	7.6	2023-08-29	14	6.85	18.3167	9.05	-4.31667
F2144	21	Male	Naive	Oxycodone	19.4	8.5	34.4	20.7667	9.6	4.1	17.2	10.3	20.4	14.7	14.9	16.6667	10	7.2	7.3	8.16667	2023-10-03	19.2	20.6	10.9	16.9	9.5	10.2	5.3	8.33333	21.2	27.1	11.9	20.0667	10.5	13.5	5.8	9.93333	2023-08-29	18.7167	9.23333	18.4833	9.13333	0.233333
F2145	21	Male	Naive	Oxycodone	10.1	10.5	12.7	11.1	4.9	5.1	6.2	5.4	8.7	17.8	18.6	15.0333	4.2	8.8	9.2	7.4	2023-10-03	23	24.7	12.5	20.0667	11.4	12.3	6.1	9.93333	12.3	24.3	13.5	16.7	6	12.1	6.6	8.23333	2023-08-29	13.0667	6.4	18.3833	9.08333	-5.31667
M2151	21	Male	Drug	Oxycodone	17.8	11.5	12.5	13.9333	8.8	5.6	6.1	6.83333	39.2	29.5	28.1	32.2667	19.6	14.7	14	16.1	2023-10-03	10.9	10.5	25.1	15.5	5.3	5.1	12.5	7.63333	19.6	27.7	21	22.7667	9.7	13.8	10.4	11.3	2023-08-29	23.1	11.4667	19.1333	9.46667	3.96667
M2152	21	Male	Drug	Oxycodone	20.6	19.4	14.5	18.1667	10.2	9.6	7.1	8.96667	20	23.8	33.2	25.6667	9.9	11.8	16.6	12.7667	2023-10-03	25.9	36.2	29.7	30.6	12.9	18.1	14.8	15.2667	15.9	28.3	20	21.4	7.8	14.1	9.9	10.6	2023-08-29	21.9167	10.8667	26	12.9333	-4.08333
M2153	21	Male	Drug	Oxycodone	8.9	15.7	19.4	14.6667	4.3	7.7	9.6	7.2	13.9	12.9	11.3	12.7	6.8	6.3	5.5	6.2	2023-10-03	NA	NA	NA	NA	NA	NA	NA	NA	NA	NA	NA	NA	NA	NA	NA	NA	2023-08-29	13.6833	6.7	NA	NA	NA
M2154	21	Male	Drug	Oxycodone	17.4	12.1	14.7	14.7333	8.6	5.9	7.2	7.23333	12.1	10.7	15.7	12.8333	5.9	5.2	7.7	6.26667	2023-10-03	10.9	13.1	21.8	15.2667	5.3	6.4	10.8	7.5	20	19.2	18.6	19.2667	9.9	9.5	9.2	9.53333	2023-08-29	13.7833	6.75	17.2667	8.51667	-3.48333
M2155	21	Male	Drug	Oxycodone	10.3	18.2	19	15.8333	5	9	9.4	7.8	13.1	15.1	14.9	14.3667	6.4	7.4	7.3	7.03333	2023-10-03	29.1	16.1	15.9	20.3667	14.5	7.9	7.8	10.0667	31.5	14.1	32.2	25.9333	15.7	6.9	16.1	12.9	2023-08-29	15.1	7.41667	23.15	11.4833	-8.05
M2156	21	Male	Drug	Oxycodone	18.6	27.5	27.3	24.4667	9.2	13.7	136	52.9667	27.5	22.8	25.5	25.2667	13.7	11.3	12.7	12.5667	2023-10-03	22	17	10.1	16.3667	10.9	8.4	4.9	8.06667	28.5	22.8	19.8	23.7	14.2	11.3	9.8	11.7667	2023-08-29	24.8667	32.7667	20.0333	9.91667	4.83333
M2157	21	Male	Drug	Oxycodone	12.5	9.1	23.6	15.0667	6.1	4.4	11.7	7.4	22.8	18	10.7	17.1667	11.3	8.9	5.2	8.46667	2023-10-03	23.6	20	11.5	18.3667	11.7	9.9	5.6	9.06667	12.7	11.9	22.6	15.7333	6.2	5.8	11.2	7.73333	2023-08-29	16.1167	7.93333	17.05	8.4	-0.933333
M2158	21	Male	Drug	Oxycodone	20	21.4	26.5	22.6333	9.9	10.6	13.2	11.2333	24.5	18.8	11.9	18.4	12.2	9.3	5.8	9.1	2023-10-03	34.6	28.3	29.1	30.6667	17.3	14.1	14.5	15.3	18.4	20.4	15.7	18.1667	9.1	10.1	7.7	8.96667	2023-08-29	20.5167	10.1667	24.4167	12.1333	-3.9
M2159	21	Male	Drug	Oxycodone	15.3	10.5	11.1	12.3	7.5	5.1	5.4	6	24	13.9	12.1	16.6667	11.9	6.8	5.9	8.2	2023-10-03	22.4	33.4	12.3	22.7	11	16.7	6	11.2333	37.4	24.3	18	26.5667	18.7	12.1	8.9	13.2333	2023-08-29	14.4833	7.1	24.6333	12.2333	-10.15
M2160	21	Male	Drug	Oxycodone	15.9	25.1	27.1	22.7	7.8	12.5	13.5	11.2667	24.9	33.6	11.1	23.2	12.4	16.8	5.4	11.5333	2023-10-03	24.2	17.4	26.7	22.7667	12	8.6	13.3	11.3	24.5	25.5	22	24	12.2	12.7	10.9	11.9333	2023-08-29	22.95	11.4	23.3833	11.6167	-0.433333
M2161	21	Male	Drug	Oxycodone	24	17.6	33	24.8667	11.9	8.7	16.5	12.3667	11.3	20	14.9	15.4	5.5	9.9	7.3	7.56667	2023-10-03	10.1	33.8	22	21.9667	4.9	16.9	10.9	10.9	10.1	32.6	14.3	19	4.9	16.3	7	9.4	2023-08-29	20.1333	9.96667	20.4833	10.15	-0.35
M2162	21	Male	Drug	Oxycodone	23	17.8	17.2	19.3333	11.4	8.8	8.5	9.56667	11.9	13.3	11.7	12.3	5.8	6.5	5.7	6	2023-10-03	24.9	12.1	9.1	15.3667	12.4	5.9	4.4	7.56667	34.8	22.6	17.8	25.0667	17.4	11.2	8.8	12.4667	2023-08-29	15.8167	7.78333	20.2167	10.0167	-4.4
M2163	21	Male	Drug	Oxycodone	12.9	29.3	19.4	20.5333	6.3	14.6	9.6	10.1667	40	40	18.6	32.8667	23.9	24.3	9.2	19.1333	2023-10-03	34.6	34.8	28.3	32.5667	17.3	17.4	14.1	16.2667	10.1	15.3	23.6	16.3333	4.9	7.5	11.7	8.03333	2023-08-29	26.7	14.65	24.45	12.15	2.25
M2164	21	Male	Drug	Oxycodone	25.7	21.8	16.3	21.2667	12.8	10.8	8	10.5333	34.2	17.6	14.5	22.1	17.1	8.7	7.1	10.9667	2023-10-03	15.7	15.3	30.3	20.4333	7.7	7.5	15	10.0667	19.8	13.7	10.9	14.8	9.8	6.7	5.3	7.26667	2023-08-29	21.6833	10.75	17.6167	8.66667	4.06667
M2165	21	Male	Drug	Oxycodone	25.5	14.1	8.3	15.9667	12.7	6.9	4	7.86667	9.9	17.4	19.6	15.6333	4.8	8.6	9.7	7.7	2023-10-03	21.4	28.1	24	24.5	10.6	14	11.9	12.1667	38	13.7	10.1	20.6	19	6.7	4.9	10.2	2023-08-29	15.8	7.78333	22.55	11.1833	-6.75
M2166	21	Male	Drug	Oxycodone	17.2	25.9	11.1	18.0667	8.5	12.9	5.4	8.93333	32.8	24	14.3	23.7	16.4	11.9	7	11.7667	2023-10-03	12.9	30.7	29.7	24.4333	6.3	15.3	14.8	12.1333	20.4	27.9	16.4	21.5667	10.1	13.9	8.1	10.7	2023-08-29	20.8833	10.35	23	11.4167	-2.11667
M2167	21	Female	Drug	Oxycodone	17.8	22.6	19	19.8	8.8	11.2	9.4	9.8	28.5	14.7	19	20.7333	14.2	7.2	9.4	10.2667	2023-10-03	17.6	21.6	13.9	17.7	8.7	10.7	6.8	8.73333	15.7	19	16.8	17.1667	7.7	9.4	8.3	8.46667	2023-08-29	20.2667	10.0333	17.4333	8.6	2.83333
M2168	21	Female	Drug	Oxycodone	14.5	17	13.7	15.0667	7.1	8.4	6.7	7.4	20	30.7	11.5	20.7333	9.9	15.3	5.6	10.2667	2023-10-03	30.7	18	19.4	22.7	15.3	8.9	9.6	11.2667	23.4	17.6	14.7	18.5667	11.6	8.7	7.2	9.16667	2023-08-29	17.9	8.83333	20.6333	10.2167	-2.73333
M2169	21	Female	Drug	Oxycodone	15.1	11.1	20.4	15.5333	7.4	5.4	10.1	7.63333	31.7	19.8	16.8	22.7667	15.8	9.8	8.3	11.3	2023-10-03	19.6	17.2	20.4	19.0667	9.7	8.5	10	9.4	11.7	24.5	21.4	19.2	5.7	12.2	10.6	9.5	2023-08-29	19.15	9.46667	19.1333	9.45	0.0166667
M2170	21	Female	Drug	Oxycodone	27.9	28.9	13.5	23.4333	13.9	14.4	6.6	11.6333	29.9	37.8	22.8	30.1667	14.9	18.9	11.3	15.0333	2023-10-03	13.1	29.1	18	20.0667	6.4	14.5	8.9	9.93333	28.1	10.5	25.9	21.5	14	5.1	12.9	10.6667	2023-08-29	26.8	13.3333	20.7833	10.3	6.01667
M2171	21	Female	Drug	Oxycodone	19.8	9.1	16.6	15.1667	9.8	4.4	8.2	7.46667	38.4	20	32.6	30.3333	19.2	9.9	16.3	15.1333	2023-10-03	22.4	25.9	19.6	22.6333	11.1	12.9	9.7	11.2333	19	19.8	16.8	18.5333	9.4	9.8	8.3	9.16667	2023-08-29	22.75	11.3	20.5833	10.2	2.16667
M2172	21	Female	Drug	Oxycodone	16.6	17.4	12.1	15.3667	8.2	8.6	5.9	7.56667	34.8	11.5	15.1	20.4667	17.4	5.6	7.4	10.1333	2023-10-03	18.8	25.9	22.6	22.4333	9.3	12.9	11.2	11.1333	31.1	12.9	14.1	19.3667	15.5	6.3	6.9	9.56667	2023-08-29	17.9167	8.85	20.9	10.35	-2.98333
M2173	21	Female	Drug	Oxycodone	17.6	25.9	9.7	17.7333	8.7	12.9	4.7	8.76667	11.1	8.5	28.3	15.9667	5.4	4.1	14.1	7.86667	2023-10-03	16.6	17.6	23.6	19.2667	8.2	8.7	11.7	9.53333	29.1	19.2	10.3	19.5333	14.5	9.5	5	9.66667	2023-08-29	16.85	8.31667	19.4	9.6	-2.55
M2174	21	Female	Drug	Oxycodone	36	40	17.8	31.2667	18	25.5	8.8	17.4333	18.8	12.7	24.9	18.8	9.3	6.2	12.4	9.3	2023-10-03	25.5	11.9	22.6	20	12.7	5.8	11.2	9.9	19.8	13.9	15.5	16.4	9.8	6.8	7.6	8.06667	2023-08-29	25.0333	13.3667	18.2	8.98333	6.83333
M2175	21	Female	Drug	Oxycodone	23.4	37.8	12.7	24.6333	11.6	18.9	6.2	12.2333	23	18.6	20	20.5333	11.4	9.2	9.9	10.1667	2023-10-03	28.7	23.6	18.8	23.7	14.3	11.7	9.3	11.7667	21.6	31.1	25.1	25.9333	10.7	15.5	12.5	12.9	2023-08-29	22.5833	11.2	24.8167	12.3333	-2.23333
M2176	21	Male	Drug	Oxycodone	24	23.4	20.6	22.6667	11.9	11.6	10.2	11.2333	23.6	12.3	16.6	17.5	11.7	6	8.2	8.63333	2023-10-03	11.7	11.9	13.1	12.2333	5.7	5.8	6.4	5.96667	14.9	14.3	19.4	16.2	7.3	7	9.6	7.96667	2023-08-29	20.0833	9.93333	14.2167	6.96667	5.86667
M2177	21	Male	Drug	Oxycodone	23.6	24	20.6	22.7333	11.7	11.9	10.2	11.2667	6.3	39.8	21.8	22.6333	13.1	19.9	10.8	14.6	2023-10-03	19.8	18.4	31.9	23.3667	9.8	9.1	15.9	11.6	28.5	27.5	17	24.3333	14.2	13.7	8.4	12.1	2023-08-29	22.6833	12.9333	23.85	11.85	-1.16667
M2178	21	Male	Drug	Oxycodone	30.9	23.6	29.1	27.8667	15.4	11.7	14.5	13.8667	31.9	24	22.2	26.0333	15.9	11.9	11	12.9333	2023-10-03	24.5	13.3	31.3	23.0333	12.2	6.3	15.6	11.3667	24.7	31.9	21.8	26.1333	12.3	15.9	10.8	13	2023-08-29	26.95	13.4	24.5833	12.1833	2.36667
M2179	21	Male	Drug	Oxycodone	18.4	34	27.1	26.5	9.1	16.9	13.5	13.1667	25.5	11.1	15.9	17.5	12.7	5.4	7.8	8.63333	2023-10-03	24.5	33.2	13.5	23.7333	12.2	16.6	6.6	11.8	25.1	27.1	12.9	21.7	12.5	13.5	6.3	10.7667	2023-08-29	22	10.9	22.7167	11.2833	-0.716667
M2180	21	Male	Drug	Oxycodone	16.3	15.7	14.7	15.5667	8	7.7	7.2	7.63333	10.5	24.3	12.9	15.9	5.1	12.1	6.3	7.83333	2023-10-03	29.9	16.6	23.2	23.2333	14.9	8.2	11.5	11.5333	13.3	19	14.3	15.5333	6.5	9.4	7	7.63333	2023-08-29	15.7333	7.73333	19.3833	9.58333	-3.65
M2181	21	Male	Drug	Oxycodone	16.3	22	19.2	19.1667	8	10.9	9.5	9.46667	10.1	16.8	216	80.9667	4.9	8.3	10.7	7.96667	2023-10-03	31.3	19.4	18	22.9	15.6	9.6	8.9	11.3667	22.6	19.2	17	19.6	11.2	9.5	8.4	9.7	2023-08-29	50.0667	8.71667	21.25	10.5333	28.8167
M2182	21	Male	Naive	Oxycodone	16.4	16.4	26.5	19.7667	8.1	8.1	13.2	9.8	19.8	15.9	22.8	19.5	9.8	7.8	11.3	9.63333	2023-10-03	11.1	14.5	38.6	21.4	5.4	7.1	19.3	10.6	10.9	18.6	39.8	23.1	5.3	9.2	19.9	11.4667	2023-08-29	19.6333	9.71667	22.25	11.0333	-2.61667
M2183	21	Male	Naive	Oxycodone	11.9	18.4	16.3	15.5333	5.8	9.1	8	7.63333	39.6	21.4	14.1	25.0333	19.8	10.6	6.9	12.4333	2023-10-03	34.2	31.7	24.2	30.0333	17.1	15.8	12	14.9667	16.8	19.6	21.8	19.4	8.3	9.7	10.8	9.6	2023-08-29	20.2833	10.0333	24.7167	12.2833	-4.43333
M2184	21	Male	Naive	Oxycodone	13.9	11.1	17	14	6.8	5.4	8.4	6.86667	12.9	18.6	93	41.5	6.3	9.2	4.5	6.66667	2023-10-03	13.3	14.1	30.9	19.4333	6.5	6.9	15.4	9.6	22	24.3	28.3	24.8667	10.9	12.1	14.1	12.3667	2023-08-29	27.75	6.76667	22.15	10.9833	5.6
M2185	21	Male	Naive	Oxycodone	36.4	29.9	28.5	31.6	18.2	14.9	14.7	15.9333	16.1	24.2	15.7	18.6667	7.9	12	7.7	9.2	2023-10-03	12.3	32.4	20	21.5667	6	16.2	9.9	10.7	39.6	17.6	18	25.0667	19.8	8.7	8.9	12.4667	2023-08-29	25.1333	12.5667	23.3167	11.5833	1.81667
M2186	21	Male	Naive	Oxycodone	27.1	28.9	38.8	31.6	13.5	14.4	19.4	15.7667	19.6	14.5	11.3	15.1333	9.7	7.1	5.5	7.43333	2023-10-03	35.8	22	15.9	24.5667	17.9	20.9	7.8	15.5333	10.1	40	26.3	25.4667	4.9	20.1	13.1	12.7	2023-08-29	23.3667	11.6	25.0167	14.1167	-1.65
M2187	21	Female	Naive	Oxycodone	12.7	34.8	27.1	24.8667	6.2	17.4	13.5	12.3667	14.5	11.9	34.4	20.2667	7.1	5.8	17.2	10.0333	2023-10-03	36.4	11.7	36.2	28.1	18.2	5.7	18.1	14	11.7	16.1	12.5	13.4333	5.7	7.9	6.1	6.56667	2023-08-29	22.5667	11.2	20.7667	10.2833	1.8
M2188	21	Female	Naive	Oxycodone	26.5	8.5	23	19.3333	13.2	4.6	11.4	9.73333	33.2	18	18	23.0667	16.6	8.9	8.9	11.4667	2023-10-03	10.9	20.6	19.2	16.9	5.3	10.2	9.5	8.33333	16.8	20	15.3	17.3667	8.3	9.9	7.5	8.56667	2023-08-29	21.2	10.6	17.1333	8.45	4.06667
M2189	21	Female	Naive	Oxycodone	10.7	24.7	19.4	18.2667	5.2	12.3	9.6	9.03333	31.7	26.9	30.9	29.8333	15.8	13.4	15.4	14.8667	2023-10-03	10.1	21.2	29.1	20.1333	4.9	10.5	14.5	9.96667	28.7	23.2	32.8	28.2333	14.3	11.5	16.4	14.0667	2023-08-29	24.05	11.95	24.1833	12.0167	-0.133333
M2190	21	Female	Naive	Oxycodone	13.3	12.3	24.3	16.6333	6.5	6	12.1	8.2	12.7	23.2	8.5	14.8	6.2	11.5	4.1	7.26667	2023-10-03	17.6	13.5	10.7	13.9333	8.7	6.6	5.2	6.83333	34.2	15.9	29.5	26.5333	17.1	7.8	14.7	13.2	2023-08-29	15.7167	7.73333	20.2333	10.0167	-4.51667
M2191	21	Female	Naive	Oxycodone	27.9	9.7	28.1	21.9	13.4	4.7	14	10.7	10.1	25.3	18.6	18	4.9	12.6	9.2	8.9	2023-10-03	35.8	30.9	23.4	30.0333	17.9	15.4	11.6	14.9667	30.9	20	30.3	27.0667	15.4	9.9	15	13.4333	2023-08-29	19.95	9.8	28.55	14.2	-8.6
M2192	21	Female	Naive	Oxycodone	8.7	12.1	12.5	11.1	4.2	5.9	6.1	5.4	9.5	31.3	12.7	17.8333	4.6	15.6	6.2	8.8	2023-10-03	26.3	12.7	24.2	21.0667	13.1	6.2	12	10.4333	15.9	19.8	19.4	18.3667	7.8	9.8	9.6	9.06667	2023-08-29	14.4667	7.1	19.7167	9.75	-5.25
M2193	21	Male	Naive	Oxycodone	22	10.7	9.5	14.0667	10.9	5.2	4.6	6.9	28.5	20.6	19.8	22.9667	14.2	10.2	9.8	11.4	2023-10-03	18.6	12.7	33.8	21.7	9.2	6.2	16.9	10.7667	33.8	34.4	38.4	35.5333	16.9	17.2	19.2	17.7667	2023-08-29	18.5167	9.15	28.6167	14.2667	-10.1
M2194	21	Male	Naive	Oxycodone	16.6	31.1	21.8	23.1667	8.2	15.5	10.8	11.5	27.9	23.6	9.9	20.4667	13.9	11.7	4.8	10.1333	2023-10-03	13.9	27.5	14.1	18.5	6.8	13.7	6.9	9.13333	25.9	27.9	29.3	27.7	12.9	13.9	14.6	13.8	2023-08-29	21.8167	10.8167	23.1	11.4667	-1.28333
M2195	21	Male	Naive	Oxycodone	11.5	10.1	24	15.2	5.6	4.9	11.9	7.46667	9.9	12.1	8.5	10.1667	4.8	5.9	4.1	4.93333	2023-10-03	36.2	27.1	25.3	29.5333	18.1	13.5	12.6	14.7333	14.9	27.1	17.2	19.7333	7.3	13.5	8.5	9.76667	2023-08-29	12.6833	6.2	24.6333	12.25	-11.95
