# Supplementary material for: Automated pipeline for operant behavior phenotyping for high-throughput data management, processing, and visualization
Source: NPP Digit Psychiatry Neurosci. 2025 Oct 24;3:25. doi: 10.1038/s44277-025-00046-9 (PMC12624926; doi:10.1038/s44277-025-00046-9)
Supplement: Supplementary file 7 — Supplemental File 7 [file 44277_2025_46_MOESM7_ESM.xlsx]

## Sheet: Sheet1
Subject	Cohort	Sex	Experiment Group	Drug	Tail Immersion 1 Time	Tail Immersion 2 Time	Tail Immersion 3 Time	Tail immersion Difference Tolerance	Tail Immersion 1 Date	Tail Immersion 2 Date	Tail Immersion 3 Date
F2101	21	Female	Drug	Oxycodone	3.66	14.53	5.62	8.91	2023-10-05	2023-10-23	2023-11-17
F2102	21	Female	Drug	Oxycodone	6	4.5	7.97	-3.47	2023-10-05	2023-10-23	2023-11-17
F2103	21	Female	Drug	Oxycodone	2.9	12.28	5.47	6.81	2023-10-05	2023-10-23	2023-11-17
F2104	21	Female	Drug	Oxycodone	3.44	18.09	7.78	10.31	2023-10-05	2023-10-23	2023-11-17
F2105	21	Female	Drug	Oxycodone	5.65	3.47	11.62	-8.15	2023-10-05	2023-10-23	2023-11-17
F2106	21	Female	Drug	Oxycodone	5.82	20.22	4.31	15.91	2023-10-05	2023-10-23	2023-11-17
F2107	21	Female	Drug	Oxycodone	3.28	4.43	6.28	-1.85	2023-10-05	2023-10-23	2023-11-17
F2108	21	Female	Drug	Oxycodone	2.72	1.65	2.87	-1.22	2023-10-05	2023-10-23	2023-11-17
F2109	21	Female	Drug	Oxycodone	5.97	3.97	7.35	-3.38	2023-10-05	2023-10-23	2023-11-17
F2110	21	Female	Drug	Oxycodone	3.97	5.47	8.88	-3.41	2023-10-05	2023-10-23	2023-11-17
F2111	21	Female	Drug	Oxycodone	8.69	3.5	6.46	-2.96	2023-10-05	2023-10-23	2023-11-17
F2112	21	Female	Drug	Oxycodone	4.37	4	7.81	-3.81	2023-10-05	2023-10-23	2023-11-17
F2113	21	Female	Drug	Oxycodone	5.09	3.47	5.13	-1.66	2023-10-05	2023-10-23	2023-11-17
F2114	21	Female	Drug	Oxycodone	5	5.5	2.28	3.22	2023-10-05	2023-10-23	2023-11-17
F2115	21	Female	Drug	Oxycodone	4.25	5.06	4.5	0.56	2023-10-05	2023-10-23	2023-11-17
F2116	21	Female	Drug	Oxycodone	4.34	3.21	6.5	-3.29	2023-10-05	2023-10-23	2023-11-17
F2117	21	Female	Drug	Oxycodone	5.28	6.44	6.47	-0.03	2023-10-05	2023-10-23	2023-11-17
F2118	21	Female	Drug	Oxycodone	5.56	3.13	4	-0.87	2023-10-05	2023-10-23	2023-11-17
F2119	21	Female	Drug	Oxycodone	4.78	3.78	4.72	-0.94	2023-10-05	2023-10-23	2023-11-17
F2120	21	Female	Drug	Oxycodone	5.44	4.41	7.63	-3.22	2023-10-05	2023-10-23	2023-11-17
F2121	21	Female	Drug	Oxycodone	5.4	5.53	5.97	-0.44	2023-10-05	2023-10-23	2023-11-17
F2122	21	Female	Drug	Oxycodone	6.84	5.16	9.75	-4.59	2023-10-05	2023-10-23	2023-11-17
F2123	21	Female	Drug	Oxycodone	3.9	3.84	3.35	0.49	2023-10-05	2023-10-23	2023-11-17
F2124	21	Female	Drug	Oxycodone	5.71	5.91	5.91	0	2023-10-05	2023-10-23	2023-11-17
F2125	21	Female	Drug	Oxycodone	4.5	3.93	4.85	-0.92	2023-10-05	2023-10-23	2023-11-17
F2126	21	Female	Drug	Oxycodone	4.28	1.47	1.59	-0.12	2023-10-05	2023-10-23	2023-11-17
F2127	21	Female	Drug	Oxycodone	3.75	9	6.75	2.25	2023-10-05	2023-10-23	2023-11-17
F2128	21	Female	Drug	Oxycodone	4	1.91	6.35	-4.44	2023-10-05	2023-10-23	2023-11-17
F2129	21	Female	Drug	Oxycodone	5	23.75	7.62	16.13	2023-10-05	2023-10-23	2023-11-17
F2130	21	Female	Drug	Oxycodone	5.09	9.37	9.07	0.3	2023-10-05	2023-10-23	2023-11-17
M2151	21	Male	Drug	Oxycodone	4.37	1.63	8.03	-6.4	2023-10-05	2023-10-23	2023-11-17
M2152	21	Male	Drug	Oxycodone	8.16	3.59	6.63	-3.04	2023-10-05	2023-10-23	2023-11-17
M2153	21	Male	Drug	Oxycodone	4.35	NA	NA	NA	2023-10-05	2023-10-23	2023-11-17
M2154	21	Male	Drug	Oxycodone	3.96	2.09	3.78	-1.69	2023-10-05	2023-10-23	2023-11-17
M2155	21	Male	Drug	Oxycodone	4.44	4.28	10	-5.72	2023-10-05	2023-10-23	2023-11-17
M2156	21	Male	Drug	Oxycodone	5.59	8.09	3.97	4.12	2023-10-05	2023-10-23	2023-11-17
M2157	21	Male	Drug	Oxycodone	4.41	4.19	8.31	-4.12	2023-10-05	2023-10-23	2023-11-17
M2158	21	Male	Drug	Oxycodone	5.66	7.18	4.03	3.15	2023-10-05	2023-10-23	2023-11-17
M2159	21	Male	Drug	Oxycodone	7.47	6.63	5.94	0.69	2023-10-05	2023-10-23	2023-11-17
M2160	21	Male	Drug	Oxycodone	3.63	2.28	7.22	-4.94	2023-10-05	2023-10-23	2023-11-17
M2161	21	Male	Drug	Oxycodone	5.13	6.16	7.6	-1.44	2023-10-05	2023-10-23	2023-11-17
M2162	21	Male	Drug	Oxycodone	5.16	6.53	4.56	1.97	2023-10-05	2023-10-23	2023-11-17
M2163	21	Male	Drug	Oxycodone	4.88	3.94	4.12	-0.18	2023-10-05	2023-10-23	2023-11-17
M2164	21	Male	Drug	Oxycodone	4.81	5.88	7.31	-1.43	2023-10-05	2023-10-23	2023-11-17
M2165	21	Male	Drug	Oxycodone	4.94	3.19	9.85	-6.66	2023-10-05	2023-10-23	2023-11-17
M2166	21	Male	Drug	Oxycodone	3.66	5.06	7	-1.94	2023-10-05	2023-10-23	2023-11-17
M2167	21	Male	Drug	Oxycodone	3.65	4.43	3.63	0.8	2023-10-05	2023-10-23	2023-11-17
M2168	21	Male	Drug	Oxycodone	5.68	6.75	6.72	0.03	2023-10-05	2023-10-23	2023-11-17
M2169	21	Male	Drug	Oxycodone	5.56	6.09	6.65	-0.56	2023-10-05	2023-10-23	2023-11-17
M2170	21	Male	Drug	Oxycodone	4.88	3.44	5.06	-1.62	2023-10-05	2023-10-23	2023-11-17
M2171	21	Male	Drug	Oxycodone	6.28	2.09	4.62	-2.53	2023-10-05	2023-10-23	2023-11-17
M2172	21	Male	Drug	Oxycodone	5.68	5.75	6.96	-1.21	2023-10-05	2023-10-23	2023-11-17
M2173	21	Male	Drug	Oxycodone	4.88	4.41	7.81	-3.4	2023-10-05	2023-10-23	2023-11-17
M2174	21	Male	Drug	Oxycodone	6.47	3.53	4.31	-0.78	2023-10-05	2023-10-23	2023-11-17
M2175	21	Male	Drug	Oxycodone	7.88	6.81	8.16	-1.35	2023-10-05	2023-10-23	2023-11-17
M2176	21	Male	Drug	Oxycodone	3.47	3.65	5.16	-1.51	2023-10-05	2023-10-23	2023-11-17
M2177	21	Male	Drug	Oxycodone	5	5.19	2.06	3.13	2023-10-05	2023-10-23	2023-11-17
M2178	21	Male	Drug	Oxycodone	5.32	4.21	6.84	-2.63	2023-10-05	2023-10-23	2023-11-17
M2179	21	Male	Drug	Oxycodone	7.72	4.41	5.09	-0.68	2023-10-05	2023-10-23	2023-11-17
M2180	21	Male	Drug	Oxycodone	4.75	3.22	3.47	-0.25	2023-10-05	2023-10-23	2023-11-17
F2131	21	Female	Drug	Oxycodone	5.03	8	3.37	4.63	2023-10-05	2023-10-23	2023-11-17
F2132	21	Female	Drug	Oxycodone	6.59	NA	NA	NA	2023-10-05	2023-10-23	2023-11-17
F2133	21	Female	Drug	Oxycodone	4.41	27.91	4.79	23.12	2023-10-05	2023-10-23	2023-11-17
F2134	21	Female	Naïve	Oxycodone	4.06	2.97	2.88	0.09	2023-10-05	2023-10-23	2023-11-17
F2135	21	Female	Naïve	Oxycodone	5.31	3.66	2.88	0.78	2023-10-05	2023-10-23	2023-11-17
F2136	21	Female	Naïve	Oxycodone	3.78	1.93	2.12	-0.19	2023-10-05	2023-10-23	2023-11-17
F2137	21	Female	Naïve	Oxycodone	5.06	3.28	1.19	2.09	2023-10-05	2023-10-23	2023-11-17
F2138	21	Female	Naïve	Oxycodone	4.78	1.57	5.15	-3.58	2023-10-05	2023-10-23	2023-11-17
F2139	21	Female	Naïve	Oxycodone	3.91	5.47	2.87	2.6	2023-10-05	2023-10-23	2023-11-17
F2140	21	Female	Naïve	Oxycodone	3.97	2.5	3.72	-1.22	2023-10-05	2023-10-23	2023-11-17
F2141	21	Female	Naïve	Oxycodone	4.66	3.09	2.72	0.37	2023-10-05	2023-10-23	2023-11-17
F2142	21	Female	Naïve	Oxycodone	6.29	3.38	3.38	0	2023-10-05	2023-10-23	2023-11-17
F2143	21	Female	Naïve	Oxycodone	5.03	3.41	8	-4.59	2023-10-05	2023-10-23	2023-11-17
F2144	21	Female	Naïve	Oxycodone	5.84	2.69	3.12	-0.43	2023-10-05	2023-10-23	2023-11-17
F2145	21	Female	Naïve	Oxycodone	3.81	3.16	2.97	0.19	2023-10-05	2023-10-23	2023-11-17
M2181	21	Male	Drug	Oxycodone	5.22	3.33	3.19	0.14	2023-10-05	2023-10-23	2023-11-17
M2182	21	Male	Naïve	Oxycodone	5.34	3.94	4.19	-0.25	2023-10-05	2023-10-23	2023-11-17
M2183	21	Male	Naïve	Oxycodone	6.28	4.31	4.41	-0.1	2023-10-05	2023-10-23	2023-11-17
M2184	21	Male	Naïve	Oxycodone	3.1	3.44	3.53	-0.09	2023-10-05	2023-10-23	2023-11-17
M2185	21	Male	Naïve	Oxycodone	5.28	4.25	3.78	0.47	2023-10-05	2023-10-23	2023-11-17
M2186	21	Male	Naïve	Oxycodone	6.6	3.87	4.69	-0.82	2023-10-05	2023-10-23	2023-11-17
M2187	21	Male	Naïve	Oxycodone	6.22	3.94	4.57	-0.63	2023-10-05	2023-10-23	2023-11-17
M2188	21	Male	Naïve	Oxycodone	3	3.22	1.94	1.28	2023-10-05	2023-10-23	2023-11-17
M2189	21	Male	Naïve	Oxycodone	4.97	3.78	6.44	-2.66	2023-10-05	2023-10-23	2023-11-17
M2190	21	Male	Naïve	Oxycodone	6.59	5.5	5.82	-0.32	2023-10-05	2023-10-23	2023-11-17
M2191	21	Male	Naïve	Oxycodone	6.41	3.31	5.22	-1.91	2023-10-05	2023-10-23	2023-11-17
M2192	21	Male	Naïve	Oxycodone	7.5	5.22	8.5	-3.28	2023-10-05	2023-10-23	2023-11-17
M2193	21	Male	Naïve	Oxycodone	5.34	3.29	6.5	-3.21	2023-10-05	2023-10-23	2023-11-17
M2194	21	Male	Naïve	Oxycodone	3.69	3.1	3.31	-0.21	2023-10-05	2023-10-23	2023-11-17
M2195	21	Male	Naïve	Oxycodone	4.28	3.41	7	-3.59	2023-10-05	2023-10-23	2023-11-17
