# Supplementary material for: Automated pipeline for operant behavior phenotyping for high-throughput data management, processing, and visualization
Source: NPP Digit Psychiatry Neurosci. 2025 Oct 24;3:25. doi: 10.1038/s44277-025-00046-9 (PMC12624926; doi:10.1038/s44277-025-00046-9)
Supplement: Supplementary file 8 — Supplemental File 8 [file 44277_2025_46_MOESM8_ESM.xlsx]

## Sheet: all_irritability copy
rat	rfid	cohort	sex	group	def_bsl_irr_1	agg_bsl_irr_1	irr_bsl_tot_1	irr_bsl_scorer_1	def_bsl_irr_2	agg_bsl_irr_2	irr_bsl_total_2	irr_bsl_scorer_2	def_bsl_irr_3	agg_bsl_irr_3	irr_bsl_total_3	irr_bsl_scorer_3	def_bsl_ave	agg_bsl_ave	total_bsl_ave	def_drug_irr_1	agg_drug_irr_1	irr_drug_tot_1	irr_drug_scorer_1	def_drug_irr_2	agg_drug_irr_2	irr_drug_total_2	irr_drug_scorer_2	def_drug_irr_3	agg_drug_irr_3	irr_drug_total_3	irr_drug_scorer_3	def_drug_ave	agg_drug_ave	total_drug_ave	diff_ave_def	diff_ave_agg	diff_ave_total
F1	933000120124701	1	F	cocaine	NA	NA	NA	NA	NA	NA	NA	NA	NA	NA	NA	NA	NA	NA	NA	12	4	16	dana	13	7	20	jenni	15	11	26	adam	13.3333	7.33333	20.6667	NA	NA	NA
F2	933000120124703	1	F	cocaine	NA	NA	NA	NA	NA	NA	NA	NA	NA	NA	NA	NA	NA	NA	NA	13	2	15	dana	15	3	18	jenni	16	4	20	adam	14.6667	3	17.6667	NA	NA	NA
F3	933000120117342	1	F	cocaine	NA	NA	NA	NA	NA	NA	NA	NA	NA	NA	NA	NA	NA	NA	NA	9	10	19	dana	8	13	21	jenni	9	15	24	adam	8.66667	12.6667	21.3333	NA	NA	NA
F4	933000120117333	1	F	cocaine	NA	NA	NA	NA	NA	NA	NA	NA	NA	NA	NA	NA	NA	NA	NA	2	2	4	dana	2	2	4	jenni	2	3	5	adam	2	2.33333	4.33333	NA	NA	NA
F5	933000120117347	1	F	cocaine	NA	NA	NA	NA	NA	NA	NA	NA	NA	NA	NA	NA	NA	NA	NA	9	0	9	dana	13	0	13	jenni	6	0	6	adam	9.33333	0	9.33333	NA	NA	NA
F6	933000120117349	1	F	cocaine	NA	NA	NA	NA	NA	NA	NA	NA	NA	NA	NA	NA	NA	NA	NA	12	5	17	dana	16	7	23	jenni	13	5	18	adam	13.6667	5.66667	19.3333	NA	NA	NA
F7	933000120117340	1	F	cocaine	NA	NA	NA	NA	NA	NA	NA	NA	NA	NA	NA	NA	NA	NA	NA	8	4	12	dana	12	5	17	jenni	7	7	14	adam	9	5.33333	14.3333	NA	NA	NA
F8	933000120117351	1	F	cocaine	NA	NA	NA	NA	NA	NA	NA	NA	NA	NA	NA	NA	NA	NA	NA	6	4	10	dana	6	6	12	jenni	4	4	8	adam	5.33333	4.66667	10	NA	NA	NA
F9	933000120117341	1	F	cocaine	NA	NA	NA	NA	NA	NA	NA	NA	NA	NA	NA	NA	NA	NA	NA	10	0	10	dana	15	0	15	jenni	13	1	14	adam	12.6667	0.333333	13	NA	NA	NA
F10	933000120117334	1	F	cocaine	NA	NA	NA	NA	NA	NA	NA	NA	NA	NA	NA	NA	NA	NA	NA	4	4	8	dana	11	5	16	jenni	7	7	14	adam	7.33333	5.33333	12.6667	NA	NA	NA
F11	933000120117343	1	F	cocaine	NA	NA	NA	NA	NA	NA	NA	NA	NA	NA	NA	NA	NA	NA	NA	9	4	13	dana	13	4	17	jenni	8	6	14	adam	10	4.66667	14.6667	NA	NA	NA
F12	933000120117355	1	F	cocaine	NA	NA	NA	NA	NA	NA	NA	NA	NA	NA	NA	NA	NA	NA	NA	9	3	12	dana	11	4	15	jenni	12	3	15	adam	10.6667	3.33333	14	NA	NA	NA
F13	933000120117346	1	F	cocaine	NA	NA	NA	NA	NA	NA	NA	NA	NA	NA	NA	NA	NA	NA	NA	11	1	12	dana	13	1	14	jenni	8	1	9	adam	10.6667	1	11.6667	NA	NA	NA
F14	933000120124699	1	F	cocaine	NA	NA	NA	NA	NA	NA	NA	NA	NA	NA	NA	NA	NA	NA	NA	14	1	15	dana	12	2	14	jenni	12	3	15	adam	12.6667	2	14.6667	NA	NA	NA
F15	933000120124700	1	F	cocaine	NA	NA	NA	NA	NA	NA	NA	NA	NA	NA	NA	NA	NA	NA	NA	NA	NA	NA	NA	NA	NA	NA	NA	NA	NA	NA	NA	NA	NA	NA	NA	NA	NA
F16	933000120124697	1	F	cocaine	NA	NA	NA	NA	NA	NA	NA	NA	NA	NA	NA	NA	NA	NA	NA	19	3	22	dana	17	1	18	jenni	18	6	24	adam	18	3.33333	21.3333	NA	NA	NA
F18	933000120124704	1	F	cocaine	NA	NA	NA	NA	NA	NA	NA	NA	NA	NA	NA	NA	NA	NA	NA	11	8	19	dana	17	5	22	jenni	19	4	23	adam	15.6667	5.66667	21.3333	NA	NA	NA
F26	933000120117313	1	F	cocaine	NA	NA	NA	NA	NA	NA	NA	NA	NA	NA	NA	NA	NA	NA	NA	6	0	6	dana	10	0	10	jenni	7	1	8	adam	7.66667	0.333333	8	NA	NA	NA
F19	933000120117306	1	F	cocaine	NA	NA	NA	NA	NA	NA	NA	NA	NA	NA	NA	NA	NA	NA	NA	7	4	11	dana	17	1	18	jenni	11	2	13	adam	11.6667	2.33333	14	NA	NA	NA
F20	933000120117312	1	F	cocaine	NA	NA	NA	NA	NA	NA	NA	NA	NA	NA	NA	NA	NA	NA	NA	16	0	16	dana	18	0	18	jenni	11	1	12	adam	15	0.333333	15.3333	NA	NA	NA
F21	933000120117311	1	F	cocaine	NA	NA	NA	NA	NA	NA	NA	NA	NA	NA	NA	NA	NA	NA	NA	5	14	19	dana	15	9	24	jenni	5	15	20	adam	8.33333	12.6667	21	NA	NA	NA
F22	933000120117329	1	F	cocaine	NA	NA	NA	NA	NA	NA	NA	NA	NA	NA	NA	NA	NA	NA	NA	8	6	14	dana	9	4	13	jenni	6	7	13	adam	7.66667	5.66667	13.3333	NA	NA	NA
F23	933000120117323	1	F	cocaine	NA	NA	NA	NA	NA	NA	NA	NA	NA	NA	NA	NA	NA	NA	NA	6	1	7	dana	10	0	10	jenni	3	0	3	adam	6.33333	0.333333	6.66667	NA	NA	NA
M1	933000120124705	1	M	cocaine	NA	NA	NA	NA	NA	NA	NA	NA	NA	NA	NA	NA	NA	NA	NA	6	2	8	dana	16	1	17	jenni	16	3	19	adam	12.6667	2	14.6667	NA	NA	NA
M2	933000120117338	1	M	cocaine	NA	NA	NA	NA	NA	NA	NA	NA	NA	NA	NA	NA	NA	NA	NA	3	2	5	dana	7	2	9	jenni	5	2	7	adam	5	2	7	NA	NA	NA
M7	933000120117348	1	M	cocaine	NA	NA	NA	NA	NA	NA	NA	NA	NA	NA	NA	NA	NA	NA	NA	5	4	9	dana	8	5	13	jenni	4	5	9	adam	5.66667	4.66667	10.3333	NA	NA	NA
M8	933000120117345	1	M	cocaine	NA	NA	NA	NA	NA	NA	NA	NA	NA	NA	NA	NA	NA	NA	NA	4	8	12	dana	10	5	15	jenni	1	7	8	adam	5	6.66667	11.6667	NA	NA	NA
M13	933000120117352	1	M	cocaine	NA	NA	NA	NA	NA	NA	NA	NA	NA	NA	NA	NA	NA	NA	NA	3	0	3	dana	7	1	8	jenni	7	0	7	adam	5.66667	0.333333	6	NA	NA	NA
M14	933000120117335	1	M	cocaine	NA	NA	NA	NA	NA	NA	NA	NA	NA	NA	NA	NA	NA	NA	NA	8	2	10	dana	13	3	16	jenni	13	3	16	adam	11.3333	2.66667	14	NA	NA	NA
M21	933000120117344	1	M	cocaine	NA	NA	NA	NA	NA	NA	NA	NA	NA	NA	NA	NA	NA	NA	NA	4	2	6	dana	13	2	15	jenni	8	3	11	adam	8.33333	2.33333	10.6667	NA	NA	NA
M22	933000120117332	1	M	cocaine	NA	NA	NA	NA	NA	NA	NA	NA	NA	NA	NA	NA	NA	NA	NA	8	5	13	dana	13	10	23	jenni	6	8	14	adam	9	7.66667	16.6667	NA	NA	NA
M27	933000120117339	1	M	cocaine	NA	NA	NA	NA	NA	NA	NA	NA	NA	NA	NA	NA	NA	NA	NA	2	4	6	dana	2	5	7	jenni	2	2	4	adam	2	3.66667	5.66667	NA	NA	NA
M28	933000120117350	1	M	cocaine	NA	NA	NA	NA	NA	NA	NA	NA	NA	NA	NA	NA	NA	NA	NA	8	5	13	dana	8	6	14	jenni	6	6	12	adam	7.33333	5.66667	13	NA	NA	NA
M31	933000120117331	1	M	cocaine	NA	NA	NA	NA	NA	NA	NA	NA	NA	NA	NA	NA	NA	NA	NA	11	2	13	dana	10	1	11	jenni	6	2	8	adam	9	1.66667	10.6667	NA	NA	NA
M34	933000120117336	1	M	cocaine	NA	NA	NA	NA	NA	NA	NA	NA	NA	NA	NA	NA	NA	NA	NA	6	3	9	dana	3	3	6	jenni	2	3	5	adam	3.66667	3	6.66667	NA	NA	NA
M50	933000120124696	1	M	cocaine	NA	NA	NA	NA	NA	NA	NA	NA	NA	NA	NA	NA	NA	NA	NA	10	2	12	dana	10	4	14	jenni	8	4	12	adam	9.33333	3.33333	12.6667	NA	NA	NA
M51	933000120124698	1	M	cocaine	NA	NA	NA	NA	NA	NA	NA	NA	NA	NA	NA	NA	NA	NA	NA	13	1	14	dana	10	4	14	jenni	10	1	11	adam	11	2	13	NA	NA	NA
M54	933000120117318	1	M	cocaine	NA	NA	NA	NA	NA	NA	NA	NA	NA	NA	NA	NA	NA	NA	NA	6	1	7	dana	3	1	4	jenni	3	1	4	adam	4	1	5	NA	NA	NA
M55	933000120117321	1	M	cocaine	NA	NA	NA	NA	NA	NA	NA	NA	NA	NA	NA	NA	NA	NA	NA	8	5	13	dana	9	5	14	jenni	3	4	7	adam	6.66667	4.66667	11.3333	NA	NA	NA
M58	933000120117320	1	M	cocaine	NA	NA	NA	NA	NA	NA	NA	NA	NA	NA	NA	NA	NA	NA	NA	7	3	10	dana	4	3	7	jenni	3	5	8	adam	4.66667	3.66667	8.33333	NA	NA	NA
M59	933000120117325	1	M	cocaine	NA	NA	NA	NA	NA	NA	NA	NA	NA	NA	NA	NA	NA	NA	NA	6	9	15	dana	13	5	18	jenni	7	5	12	adam	8.66667	6.33333	15	NA	NA	NA
M61	933000120117307	1	M	cocaine	NA	NA	NA	NA	NA	NA	NA	NA	NA	NA	NA	NA	NA	NA	NA	10	2	12	dana	8	4	12	jenni	2	4	6	adam	6.66667	3.33333	10	NA	NA	NA
M62	933000120117322	1	M	cocaine	NA	NA	NA	NA	NA	NA	NA	NA	NA	NA	NA	NA	NA	NA	NA	NA	NA	NA	NA	NA	NA	NA	NA	NA	NA	NA	NA	NA	NA	NA	NA	NA	NA
M65	933000120117324	1	M	cocaine	NA	NA	NA	NA	NA	NA	NA	NA	NA	NA	NA	NA	NA	NA	NA	12	0	12	dana	13	1	14	jenni	13	1	14	adam	12.6667	0.666667	13.3333	NA	NA	NA
M66	933000120117308	1	M	cocaine	NA	NA	NA	NA	NA	NA	NA	NA	NA	NA	NA	NA	NA	NA	NA	12	1	13	dana	17	0	17	jenni	15	3	18	adam	14.6667	1.33333	16	NA	NA	NA
M69	933000120117326	1	M	cocaine	NA	NA	NA	NA	NA	NA	NA	NA	NA	NA	NA	NA	NA	NA	NA	6	0	6	dana	5	2	7	jenni	4	2	6	adam	5	1.33333	6.33333	NA	NA	NA
F78	933000120138279	2	F	cocaine	10	0	10	dana	11	0	11	jenni	9	0	9	adam	10	0	10	10	0	10	dana	15	2	17	jenni	16	0	16	adam	13.6667	0.666667	14.3333	3.66667	0.666667	4.33333
F79	933000120138271	2	F	cocaine	5	0	5	dana	5	0	5	jenni	3	0	3	adam	4.33333	0	4.33333	11	0	11	dana	11	0	11	jenni	15	0	15	adam	12.3333	0	12.3333	8	0	8
F82	933000120138353	2	F	cocaine	17	3	20	dana	15	3	18	jenni	14	4	18	adam	15.3333	3.33333	18.6667	NA	NA	NA	NA	NA	NA	NA	NA	NA	NA	NA	NA	NA	NA	NA	NA	NA	NA
F83	933000120138340	2	F	cocaine	4	0	4	dana	2	0	2	jenni	3	0	3	adam	3	0	3	12	1	13	dana	12	0	12	jenni	14	0	14	adam	12.6667	0.333333	13	9.66667	0.333333	10
F84	933000120138331	2	F	cocaine	9	2	11	dana	10	2	12	jenni	8	0	8	adam	9	1.33333	10.3333	10	0	10	dana	7	0	7	jenni	8	0	8	adam	8.33333	0	8.33333	-0.666667	-1.33333	-2
F85	933000120138335	2	F	cocaine	10	6	16	dana	8	7	15	jenni	9	8	17	adam	9	7	16	18	5	23	dana	17	3	20	jenni	17	8	25	adam	17.3333	5.33333	22.6667	8.33333	-1.66667	6.66667
F86	933000120138341	2	F	cocaine	17	5	22	dana	17	9	26	jenni	15	6	21	adam	16.3333	6.66667	23	19	2	21	dana	18	1	19	jenni	17	0	17	adam	18	1	19	1.66667	-5.66667	-4
F87	933000120138338	2	F	cocaine	12	3	15	dana	7	7	14	jenni	9	7	16	adam	9.33333	5.66667	15	19	2	21	dana	17	2	19	jenni	19	3	22	adam	18.3333	2.33333	20.6667	9	-3.33333	5.66667
F88	933000120138343	2	F	cocaine	12	6	18	dana	8	9	17	jenni	10	9	19	adam	10	8	18	17	5	22	dana	14	1	15	jenni	10	7	17	adam	13.6667	4.33333	18	3.66667	-3.66667	0
F89	933000120138354	2	F	cocaine	6	0	6	dana	5	0	5	jenni	6	0	6	adam	5.66667	0	5.66667	5	1	6	dana	5	1	6	jenni	9	1	10	adam	6.33333	1	7.33333	0.666667	1	1.66667
F90	933000120138351	2	F	cocaine	19	4	23	dana	17	4	21	jenni	15	4	19	adam	17	4	21	9	15	24	dana	6	14	20	jenni	9	22	31	adam	8	17	25	-9	13	4
F105	933000120138282	2	F	cocaine	14	1	15	dana	6	6	12	jenni	5	4	9	adam	8.33333	3.66667	12	6	16	22	dana	6	21	27	jenni	4	32	36	adam	5.33333	23	28.3333	-3	19.3333	16.3333
F92	933000120138316	2	F	cocaine	2	0	2	dana	1	0	1	jenni	1	0	1	adam	1.33333	0	1.33333	0	0	0	dana	0	0	0	jenni	0	0	0	adam	0	0	0	-1.33333	0	-1.33333
F93	933000120138306	2	F	cocaine	5	0	5	dana	5	0	5	jenni	4	1	5	adam	4.66667	0.333333	5	18	3	21	dana	14	0	14	jenni	20	5	25	adam	17.3333	2.66667	20	12.6667	2.33333	15
F96	933000120138293	2	F	cocaine	6	0	6	dana	6	0	6	jenni	5	0	5	adam	5.66667	0	5.66667	2	1	3	dana	1	1	2	jenni	3	2	5	adam	2	1.33333	3.33333	-3.66667	1.33333	-2.33333
F97	933000120138285	2	F	cocaine	0	0	0	dana	0	0	0	jenni	1	0	1	adam	0.333333	0	0.333333	1	0	1	dana	0	0	0	jenni	0	1	1	adam	0.333333	0.333333	0.666667	0	0.333333	0.333333
F98	933000120138295	2	F	cocaine	5	0	5	dana	2	1	3	jenni	2	1	3	adam	3	0.666667	3.66667	2	0	2	dana	3	0	3	jenni	3	4	7	adam	2.66667	1.33333	4	-0.333333	0.666667	0.333333
F99	933000120138287	2	F	cocaine	7	2	9	dana	6	3	9	jenni	5	5	10	adam	6	3.33333	9.33333	6	2	8	dana	5	0	5	jenni	7	2	9	adam	6	1.33333	7.33333	0	-2	-2
F100	933000120138305	2	F	cocaine	11	2	13	dana	8	2	10	jenni	4	2	6	adam	7.66667	2	9.66667	5	10	15	dana	2	6	8	jenni	4	12	16	adam	3.66667	9.33333	13	-4	7.33333	3.33333
F101	933000120138296	2	F	cocaine	6	4	10	dana	7	0	7	jenni	5	2	7	adam	6	2	8	6	3	9	dana	3	2	5	jenni	8	2	10	adam	5.66667	2.33333	8	-0.333333	0.333333	0
F102	933000120138304	2	F	cocaine	4	0	4	dana	5	1	6	jenni	6	1	7	adam	5	0.666667	5.66667	9	1	10	dana	6	1	7	jenni	12	1	13	adam	9	1	10	4	0.333333	4.33333
F103	933000120138286	2	F	cocaine	14	1	15	dana	12	5	17	jenni	8	9	17	adam	11.3333	5	16.3333	13	4	17	dana	5	1	6	jenni	10	3	13	adam	9.33333	2.66667	12	-2	-2.33333	-4.33333
F104	933000120138300	2	F	cocaine	3	0	3	dana	5	0	5	jenni	4	0	4	adam	4	0	4	13	1	14	dana	9	0	9	jenni	14	1	15	adam	12	0.666667	12.6667	8	0.666667	8.66667
F79-1	933000120138352	2	F	naive	NA	NA	NA	NA	NA	NA	NA	NA	NA	NA	NA	NA	NA	NA	NA	9	0	9	dana	6	0	6	jenni	9	0	9	adam	8	0	8	NA	NA	NA
F80	933000120138337	2	F	naive	NA	NA	NA	NA	NA	NA	NA	NA	NA	NA	NA	NA	NA	NA	NA	7	2	9	dana	4	3	7	jenni	8	2	10	adam	6.33333	2.33333	8.66667	NA	NA	NA
F106	933000120138327	2	F	naive	NA	NA	NA	NA	NA	NA	NA	NA	NA	NA	NA	NA	NA	NA	NA	7	8	15	dana	5	6	11	jenni	1	8	9	adam	4.33333	7.33333	11.6667	NA	NA	NA
F107	933000120138308	2	F	naive	NA	NA	NA	NA	NA	NA	NA	NA	NA	NA	NA	NA	NA	NA	NA	5	1	6	dana	6	0	6	jenni	10	0	10	adam	7	0.333333	7.33333	NA	NA	NA
F108	933000120138309	2	F	naive	NA	NA	NA	NA	NA	NA	NA	NA	NA	NA	NA	NA	NA	NA	NA	4	0	4	dana	1	0	1	jenni	6	1	7	adam	3.66667	0.333333	4	NA	NA	NA
F109	933000120138318	2	F	naive	NA	NA	NA	NA	NA	NA	NA	NA	NA	NA	NA	NA	NA	NA	NA	5	0	5	dana	7	0	7	jenni	10	0	10	adam	7.33333	0	7.33333	NA	NA	NA
M153	933000120138349	2	M	cocaine	4	2	6	dana	4	1	5	jenni	0	0	0	adam	2.66667	1	3.66667	10	2	12	dana	10	1	11	jenni	12	1	13	adam	10.6667	1.33333	12	8	0.333333	8.33333
M154	933000120138347	2	M	cocaine	3	0	3	dana	4	0	4	jenni	4	0	4	adam	3.66667	0	3.66667	9	0	9	dana	9	0	9	jenni	12	0	12	adam	10	0	10	6.33333	0	6.33333
M155	933000120138336	2	M	cocaine	1	4	5	dana	0	4	4	jenni	1	4	5	adam	0.666667	4	4.66667	7	2	9	dana	6	0	6	jenni	11	1	12	adam	8	1	9	7.33333	-3	4.33333
M156	933000120138280	2	M	cocaine	6	2	8	dana	0	0	0	jenni	4	4	8	adam	3.33333	2	5.33333	1	0	1	dana	2	0	2	jenni	0	0	0	adam	1	0	1	-2.33333	-2	-4.33333
M160	933000120138344	2	M	cocaine	2	1	3	dana	2	2	4	jenni	2	1	3	adam	2	1.33333	3.33333	5	0	5	dana	6	0	6	jenni	5	1	6	adam	5.33333	0.333333	5.66667	3.33333	-1	2.33333
M161	933000120138334	2	M	cocaine	12	6	18	dana	9	6	15	jenni	10	6	16	adam	10.3333	6	16.3333	12	0	12	dana	6	0	6	jenni	14	3	17	adam	10.6667	1	11.6667	0.333333	-5	-4.66667
M162	933000120138332	2	M	cocaine	10	2	12	dana	3	13	16	jenni	5	7	12	adam	6	7.33333	13.3333	8	5	13	dana	3	4	7	jenni	9	9	18	adam	6.66667	6	12.6667	0.666667	-1.33333	-0.666667
M163	933000120138342	2	M	cocaine	8	2	10	dana	4	4	8	jenni	5	3	8	adam	5.66667	3	8.66667	7	7	14	dana	3	3	6	jenni	8	11	19	adam	6	7	13	0.333333	4	4.33333
M164	933000120138346	2	M	cocaine	9	2	11	dana	7	3	10	jenni	9	5	14	adam	8.33333	3.33333	11.6667	11	5	16	dana	7	5	12	jenni	8	7	15	adam	8.66667	5.66667	14.3333	0.333333	2.33333	2.66667
M165	933000120138339	2	M	cocaine	13	6	19	dana	12	5	17	jenni	8	6	14	adam	11	5.66667	16.6667	9	5	14	dana	9	3	12	jenni	13	6	19	adam	10.3333	4.66667	15	-0.666667	-1	-1.66667
M166	933000120138348	2	M	cocaine	6	10	16	dana	7	11	18	jenni	4	12	16	adam	5.66667	11	16.6667	10	15	25	dana	9	13	22	jenni	5	26	31	adam	8	18	26	2.33333	7	9.33333
M167	933000120138333	2	M	cocaine	5	3	8	dana	2	4	6	jenni	5	4	9	adam	4	3.66667	7.66667	NA	NA	NA	NA	NA	NA	NA	NA	NA	NA	NA	NA	NA	NA	NA	NA	NA	NA
M168	933000120138322	2	M	cocaine	3	0	3	dana	2	2	4	jenni	2	0	2	adam	2.33333	0.666667	3	2	1	3	dana	3	1	4	jenni	2	3	5	adam	2.33333	1.66667	4	0	1	1
M169	933000120138321	2	M	cocaine	10	6	16	dana	9	5	14	jenni	8	4	12	adam	9	5	14	3	21	24	dana	6	16	22	jenni	4	27	31	adam	4.33333	21.3333	25.6667	-4.66667	16.3333	11.6667
M170	933000120138330	2	M	cocaine	7	0	7	dana	3	0	3	jenni	4	0	4	adam	4.66667	0	4.66667	10	1	11	dana	7	2	9	jenni	11	2	13	adam	9.33333	1.66667	11	4.66667	1.66667	6.33333
M171	933000120138324	2	M	cocaine	8	4	12	dana	3	4	7	jenni	5	4	9	adam	5.33333	4	9.33333	1	2	3	dana	0	4	4	jenni	2	6	8	adam	1	4	5	-4.33333	0	-4.33333
M172	933000120138289	2	M	cocaine	2	0	2	dana	2	0	2	jenni	0	0	0	adam	1.33333	0	1.33333	5	7	12	dana	3	11	14	jenni	3	14	17	adam	3.66667	10.6667	14.3333	2.33333	10.6667	13
M173	933000120138288	2	M	cocaine	13	3	16	dana	10	3	13	jenni	11	3	14	adam	11.3333	3	14.3333	11	6	17	dana	12	6	18	jenni	12	9	21	adam	11.6667	7	18.6667	0.333333	4	4.33333
M174	933000120138283	2	M	cocaine	11	2	13	dana	8	3	11	jenni	4	4	8	adam	7.66667	3	10.6667	8	8	16	dana	6	9	15	jenni	7	11	18	NA	7	9.33333	16.3333	-0.666667	6.33333	5.66667
M175	933000120138291	2	M	cocaine	7	15	22	dana	7	9	16	jenni	2	19	21	adam	5.33333	14.3333	19.6667	6	23	29	dana	3	15	18	jenni	4	23	27	adam	4.33333	20.3333	24.6667	-1	6	5
M176	933000120138302	2	M	cocaine	12	0	12	dana	9	0	9	jenni	7	0	7	adam	9.33333	0	9.33333	10	2	12	dana	9	1	10	jenni	9	3	12	adam	9.33333	2	11.3333	0	2	2
M177	933000120138281	2	M	cocaine	10	12	22	dana	9	8	17	jenni	8	13	21	adam	9	11	20	11	7	18	dana	10	6	16	jenni	9	6	15	adam	10	6.33333	16.3333	1	-4.66667	-3.66667
M178	933000120138298	2	M	cocaine	9	4	13	dana	8	6	14	jenni	4	7	11	adam	7	5.66667	12.6667	NA	NA	NA	NA	NA	NA	NA	NA	NA	NA	NA	NA	NA	NA	NA	NA	NA	NA
M156-1	933000120138345	2	M	naive	NA	NA	NA	NA	NA	NA	NA	NA	NA	NA	NA	NA	NA	NA	NA	10	0	10	dana	6	0	6	jenni	6	0	6	adam	7.33333	0	7.33333	NA	NA	NA
M157	933000120138355	2	M	naive	NA	NA	NA	NA	NA	NA	NA	NA	NA	NA	NA	NA	NA	NA	NA	13	0	13	dana	17	0	17	jenni	21	0	21	adam	17	0	17	NA	NA	NA
M179	933000120138294	2	M	naive	NA	NA	NA	NA	NA	NA	NA	NA	NA	NA	NA	NA	NA	NA	NA	7	0	7	dana	2	1	3	jenni	3	0	3	adam	4	0.333333	4.33333	NA	NA	NA
M180	933000120138292	2	M	naive	NA	NA	NA	NA	NA	NA	NA	NA	NA	NA	NA	NA	NA	NA	NA	7	0	7	dana	7	0	7	jenni	0	0	0	adam	4.66667	0	4.66667	NA	NA	NA
M181	933000120138301	2	M	naive	NA	NA	NA	NA	NA	NA	NA	NA	NA	NA	NA	NA	NA	NA	NA	6	5	11	dana	7	5	12	jenni	6	6	12	adam	6.33333	5.33333	11.6667	NA	NA	NA
M182	933000120138326	2	M	naive	NA	NA	NA	NA	NA	NA	NA	NA	NA	NA	NA	NA	NA	NA	NA	2	1	3	dana	3	0	3	jenni	1	1	2	adam	2	0.666667	2.66667	NA	NA	NA
M183	933000120138317	2	M	naive	NA	NA	NA	NA	NA	NA	NA	NA	NA	NA	NA	NA	NA	NA	NA	2	1	3	dana	2	2	4	jenni	2	0	2	adam	2	1	3	NA	NA	NA
F301	933000120138578	3	F	cocaine	12	3	15	dana	18	5	23	jenni	12	4	16	adam	14	4	18	9	2	11	dana	12	2	14	jenni	14	2	16	adam	11.6667	2	13.6667	-2.33333	-2	-4.33333
F302	933000120138568	3	F	cocaine	11	2	13	dana	8	2	10	jenni	7	2	9	adam	8.66667	2	10.6667	15	1	16	dana	14	0	14	jenni	15	2	17	adam	14.6667	1	15.6667	6	-1	5
F303	933000120138400	3	F	cocaine	8	6	14	dana	8	6	14	jenni	6	6	12	adam	7.33333	6	13.3333	17	2	19	dana	14	2	16	jenni	14	9	23	adam	15	4.33333	19.3333	7.66667	-1.66667	6
F304	933000120138403	3	F	cocaine	18	3	21	dana	16	4	20	jenni	15	3	18	adam	16.3333	3.33333	19.6667	7	2	9	dana	6	3	9	jenni	5	2	7	adam	6	2.33333	8.33333	-10.3333	-1	-11.3333
F305	933000120138386	3	F	cocaine	8	0	8	dana	3	2	5	jenni	5	1	6	adam	5.33333	1	6.33333	15	2	17	dana	10	3	13	jenni	14	4	18	adam	13	3	16	7.66667	2	9.66667
F306	933000120138398	3	F	cocaine	12	0	12	dana	7	3	10	jenni	8	2	10	adam	9	1.66667	10.6667	12	2	14	dana	8	2	10	jenni	11	3	14	adam	10.3333	2.33333	12.6667	1.33333	0.666667	2
F307	933000120138579	3	F	cocaine	17	3	20	dana	15	3	18	jenni	12	5	17	adam	14.6667	3.66667	18.3333	26	1	27	dana	24	1	25	jenni	26	2	28	adam	25.3333	1.33333	26.6667	10.6667	-2.33333	8.33333
F308	933000120138561	3	F	cocaine	15	4	19	dana	11	2	13	jenni	11	5	16	adam	12.3333	3.66667	16	23	1	24	dana	21	1	22	jenni	22	2	24	adam	22	1.33333	23.3333	9.66667	-2.33333	7.33333
F309	933000120138648	3	F	cocaine	3	2	5	dana	6	2	8	jenni	4	2	6	adam	4.33333	2	6.33333	14	16	30	dana	13	9	22	jenni	15	17	32	adam	14	14	28	9.66667	12	21.6667
F310	933000120138642	3	F	cocaine	13	0	13	dana	13	0	13	jenni	9	0	9	adam	11.6667	0	11.6667	14	0	14	dana	6	2	8	jenni	15	2	17	adam	11.6667	1.33333	13	0	1.33333	1.33333
F311	933000120138559	3	F	cocaine	25	0	25	dana	20	0	20	jenni	24	0	24	adam	23	0	23	11	15	26	dana	10	10	20	jenni	8	14	22	adam	9.66667	13	22.6667	-13.3333	13	-0.333333
F312	933000120138556	3	F	cocaine	11	0	11	dana	9	3	12	jenni	11	6	17	adam	10.3333	3	13.3333	7	1	8	dana	8	2	10	jenni	6	6	12	adam	7	3	10	-3.33333	0	-3.33333
F313	933000120138647	3	F	cocaine	10	0	10	dana	4	0	4	jenni	6	0	6	adam	6.66667	0	6.66667	5	2	7	dana	3	2	5	jenni	2	5	7	adam	3.33333	3	6.33333	-3.33333	3	-0.333333
F314	933000120138652	3	F	cocaine	3	0	3	dana	2	0	2	jenni	11	0	11	adam	5.33333	0	5.33333	17	0	17	dana	12	0	12	jenni	18	0	18	adam	15.6667	0	15.6667	10.3333	0	10.3333
F315	933000120138634	3	F	cocaine	1	0	1	dana	1	0	1	jenni	1	1	2	adam	1	0.333333	1.33333	13	0	13	dana	7	0	7	jenni	7	2	9	adam	9	0.666667	9.66667	8	0.333333	8.33333
F316	933000120138633	3	F	cocaine	12	1	13	dana	7	0	7	jenni	6	0	6	adam	8.33333	0.333333	8.66667	11	3	14	dana	6	6	12	jenni	7	4	11	adam	8	4.33333	12.3333	-0.333333	4	3.66667
F317	933000120138637	3	F	cocaine	11	2	13	dana	6	1	7	jenni	4	2	6	adam	7	1.66667	8.66667	12	1	13	dana	9	3	12	jenni	9	2	11	adam	10	2	12	3	0.333333	3.33333
F318	933000120138650	3	F	cocaine	11	6	17	dana	10	4	14	jenni	8	8	16	adam	9.66667	6	15.6667	13	2	15	dana	12	2	14	jenni	8	6	14	adam	11	3.33333	14.3333	1.33333	-2.66667	-1.33333
F319	933000120138644	3	F	cocaine	21	2	23	dana	19	2	21	jenni	21	3	24	adam	20.3333	2.33333	22.6667	5	0	5	dana	7	0	7	jenni	6	0	6	adam	6	0	6	-14.3333	-2.33333	-16.6667
F320	933000120138631	3	F	cocaine	10	1	11	dana	6	1	7	jenni	6	0	6	adam	7.33333	0.666667	8	4	2	6	dana	3	0	3	jenni	1	0	1	adam	2.66667	0.666667	3.33333	-4.66667	0	-4.66667
F321	933000120138654	3	F	cocaine	3	0	3	dana	1	0	1	jenni	0	0	0	adam	1.33333	0	1.33333	3	2	5	dana	3	1	4	jenni	2	2	4	adam	2.66667	1.66667	4.33333	1.33333	1.66667	3
F322	933000120138632	3	F	cocaine	13	2	15	dana	8	1	9	jenni	6	2	8	adam	9	1.66667	10.6667	14	3	17	dana	12	2	14	jenni	13	0	13	adam	13	1.66667	14.6667	4	0	4
F323	933000120138388	3	F	cocaine	19	0	19	dana	12	0	12	jenni	12	0	12	adam	14.3333	0	14.3333	21	0	21	dana	20	0	20	jenni	16	0	16	adam	19	0	19	4.66667	0	4.66667
F324	933000120138381	3	F	naive	4	2	6	dana	3	4	7	jenni	3	3	6	adam	3.33333	3	6.33333	3	0	3	dana	6	0	6	jenni	3	0	3	adam	4	0	4	0.666667	-3	-2.33333
F325	933000120138562	3	F	naive	13	1	14	dana	10	4	14	jenni	15	0	15	adam	12.6667	1.66667	14.3333	8	0	8	dana	7	0	7	jenni	8	0	8	adam	7.66667	0	7.66667	-5	-1.66667	-6.66667
F326	933000120138567	3	F	naive	12	2	14	dana	7	2	9	jenni	14	2	16	adam	11	2	13	0	0	0	dana	1	0	1	jenni	1	0	1	adam	0.666667	0	0.666667	-10.3333	-2	-12.3333
F327	933000120138571	3	F	naive	15	0	15	dana	9	2	11	jenni	7	1	8	adam	10.3333	1	11.3333	16	2	18	dana	14	1	15	jenni	11	0	11	adam	13.6667	1	14.6667	3.33333	0	3.33333
F328	933000120138574	3	F	naive	10	1	11	dana	4	1	5	jenni	4	2	6	adam	6	1.33333	7.33333	13	0	13	dana	6	0	6	jenni	8	0	8	adam	9	0	9	3	-1.33333	1.66667
F329	933000120138565	3	F	naive	4	0	4	dana	5	0	5	jenni	4	0	4	adam	4.33333	0	4.33333	6	0	6	dana	2	0	2	jenni	4	1	5	adam	4	0.333333	4.33333	-0.333333	0.333333	0
F330	933000120138570	3	F	naive	6	2	8	dana	7	4	11	jenni	9	3	12	adam	7.33333	3	10.3333	4	0	4	dana	1	2	3	jenni	3	1	4	adam	2.66667	1	3.66667	-4.66667	-2	-6.66667
M351	933000120138649	3	M	cocaine	12	1	13	dana	10	0	10	jenni	4	2	6	adam	8.66667	1	9.66667	16	0	16	dana	13	0	13	jenni	16	0	16	adam	15	0	15	6.33333	-1	5.33333
M352	933000120138646	3	M	cocaine	8	4	12	dana	9	3	12	jenni	8	8	16	adam	8.33333	5	13.3333	11	1	12	dana	10	0	10	jenni	7	0	7	adam	9.33333	0.333333	9.66667	1	-4.66667	-3.66667
M353	933000120138575	3	M	cocaine	7	21	28	dana	8	13	21	jenni	21	3	24	adam	12	12.3333	24.3333	11	4	15	dana	8	7	15	jenni	12	8	20	adam	10.3333	6.33333	16.6667	-1.66667	-6	-7.66667
M354	933000120138558	3	M	cocaine	11	3	14	dana	8	3	11	jenni	6	0	6	adam	8.33333	2	10.3333	19	3	22	dana	15	3	18	jenni	17	1	18	adam	17	2.33333	19.3333	8.66667	0.333333	9
M355	933000120138645	3	M	cocaine	7	0	7	dana	6	2	8	jenni	0	0	0	adam	4.33333	0.666667	5	13	3	16	dana	9	11	20	jenni	9	7	16	adam	10.3333	7	17.3333	6	6.33333	12.3333
M356	933000120138638	3	M	cocaine	13	0	13	dana	7	1	8	jenni	6	2	8	adam	8.66667	1	9.66667	14	6	20	dana	10	7	17	jenni	10	6	16	adam	11.3333	6.33333	17.6667	2.66667	5.33333	8
M357	933000120138655	3	M	cocaine	11	5	16	dana	8	3	11	jenni	12	0	12	adam	10.3333	2.66667	13	9	10	19	dana	9	8	17	jenni	14	6	20	adam	10.6667	8	18.6667	0.333333	5.33333	5.66667
M358	933000120138636	3	M	cocaine	11	7	18	dana	7	5	12	jenni	8	1	9	adam	8.66667	4.33333	13	14	6	20	dana	19	3	22	jenni	15	8	23	adam	16	5.66667	21.6667	7.33333	1.33333	8.66667
M359	933000120138394	3	M	cocaine	11	1	12	dana	7	0	7	jenni	7	5	12	adam	8.33333	2	10.3333	11	10	21	dana	9	12	21	jenni	12	13	25	adam	10.6667	11.6667	22.3333	2.33333	9.66667	12
M360	933000120138389	3	M	cocaine	14	0	14	dana	13	0	13	jenni	6	14	20	adam	11	4.66667	15.6667	12	0	12	dana	12	0	12	jenni	19	2	21	adam	14.3333	0.666667	15	3.33333	-4	-0.666667
M361	933000120138557	3	M	cocaine	11	0	11	dana	7	0	7	jenni	10	4	14	adam	9.33333	1.33333	10.6667	13	4	17	dana	13	6	19	jenni	11	5	16	adam	12.3333	5	17.3333	3	3.66667	6.66667
M362	933000120138573	3	M	cocaine	7	0	7	dana	6	2	8	jenni	5	3	8	adam	6	1.66667	7.66667	17	6	23	dana	16	5	21	jenni	15	8	23	adam	16	6.33333	22.3333	10	4.66667	14.6667
M363	933000120138577	3	M	cocaine	14	16	30	dana	6	12	18	jenni	10	1	11	adam	10	9.66667	19.6667	12	12	24	dana	14	10	24	jenni	13	9	22	adam	13	10.3333	23.3333	3	0.666667	3.66667
M364	933000120138569	3	M	cocaine	12	9	21	dana	6	11	17	jenni	5	2	7	adam	7.66667	7.33333	15	12	8	20	dana	11	17	28	jenni	9	13	22	adam	10.6667	12.6667	23.3333	3	5.33333	8.33333
M365	933000120138639	3	M	cocaine	6	0	6	dana	4	2	6	jenni	7	4	11	adam	5.66667	2	7.66667	9	4	13	dana	5	8	13	jenni	13	4	17	adam	9	5.33333	14.3333	3.33333	3.33333	6.66667
M366	933000120138384	3	M	cocaine	6	3	9	dana	5	2	7	jenni	7	0	7	adam	6	1.66667	7.66667	7	2	9	dana	7	1	8	jenni	12	1	13	adam	8.66667	1.33333	10	2.66667	-0.333333	2.33333
M367	933000120138397	3	M	cocaine	3	0	3	dana	2	0	2	jenni	13	1	14	adam	6	0.333333	6.33333	4	2	6	dana	4	4	8	jenni	6	4	10	adam	4.66667	3.33333	8	-1.33333	3	1.66667
M368	933000120138385	3	M	cocaine	11	0	11	dana	10	0	10	jenni	8	0	8	adam	9.66667	0	9.66667	13	6	19	dana	15	9	24	jenni	8	10	18	adam	12	8.33333	20.3333	2.33333	8.33333	10.6667
M369	933000120138643	3	M	cocaine	9	2	11	dana	7	7	14	jenni	8	3	11	adam	8	4	12	14	7	21	dana	13	9	22	jenni	12	6	18	adam	13	7.33333	20.3333	5	3.33333	8.33333
M370	933000120138640	3	M	cocaine	6	1	7	dana	3	0	3	jenni	7	18	25	adam	5.33333	6.33333	11.6667	9	9	18	dana	12	7	19	jenni	9	14	23	adam	10	10	20	4.66667	3.66667	8.33333
M371	933000120138395	3	M	cocaine	3	2	5	dana	3	1	4	jenni	10	9	19	adam	5.33333	4	9.33333	10	2	12	dana	7	7	14	jenni	8	8	16	adam	8.33333	5.66667	14	3	1.66667	4.66667
M372	933000120138401	3	M	cocaine	5	3	8	dana	5	4	9	jenni	4	0	4	adam	4.66667	2.33333	7	NA	NA	NA	NA	NA	NA	NA	NA	NA	NA	NA	NA	NA	NA	NA	NA	NA	NA
M373	933000120138564	3	M	cocaine	4	5	9	dana	7	3	10	jenni	3	4	7	adam	4.66667	4	8.66667	14	0	14	dana	10	0	10	jenni	16	3	19	adam	13.3333	1	14.3333	8.66667	-3	5.66667
M374	933000120138580	3	M	naive	6	1	7	dana	6	0	6	jenni	3	0	3	adam	5	0.333333	5.33333	1	0	1	dana	1	0	1	jenni	1	0	1	adam	1	0	1	-4	-0.333333	-4.33333
M375	933000120138653	3	M	naive	8	1	9	dana	6	1	7	jenni	8	1	9	adam	7.33333	1	8.33333	0	0	0	dana	0	0	0	jenni	0	0	0	adam	0	0	0	-7.33333	-1	-8.33333
M376	933000120138635	3	M	naive	10	4	14	dana	11	3	14	jenni	6	4	10	adam	9	3.66667	12.6667	0	0	0	dana	1	0	1	jenni	0	0	0	adam	0.333333	0	0.333333	-8.66667	-3.66667	-12.3333
M377	933000120138563	3	M	naive	8	3	11	dana	6	1	7	jenni	5	1	6	adam	6.33333	1.66667	8	0	0	0	dana	0	0	0	jenni	0	0	0	adam	0	0	0	-6.33333	-1.66667	-8
M378	933000120138576	3	M	naive	1	1	2	dana	1	1	2	jenni	0	2	2	adam	0.666667	1.33333	2	6	2	8	dana	5	0	5	jenni	5	0	5	adam	5.33333	0.666667	6	4.66667	-0.666667	4
M379	933000120138392	3	M	naive	4	0	4	dana	4	0	4	jenni	1	0	1	adam	3	0	3	17	0	17	dana	10	0	10	jenni	14	0	14	adam	13.6667	0	13.6667	10.6667	0	10.6667
M380	933000120138382	3	M	naive	12	0	12	dana	10	0	10	jenni	11	0	11	adam	11	0	11	8	0	8	dana	8	2	10	jenni	2	2	4	adam	6	1.33333	7.33333	-5	1.33333	-3.66667
F401	933000120138679	4	F	cocaine	8	2	10	dana	9	2	11	jenni	7	2	9	adam	8	2	10	15	2	17	dana	15	3	18	jenni	15	2	17	adam	15	2.33333	17.3333	7	0.333333	7.33333
F402	933000120138591	4	F	cocaine	NA	NA	NA	NA	NA	NA	NA	NA	NA	NA	NA	NA	NA	NA	NA	NA	NA	NA	NA	NA	NA	NA	NA	NA	NA	NA	NA	NA	NA	NA	NA	NA	NA
F403	933000120138391	4	F	cocaine	8	3	11	dana	11	2	13	jenni	10	3	13	adam	9.66667	2.66667	12.3333	17	0	17	dana	12	0	12	jenni	16	1	17	adam	15	0.333333	15.3333	5.33333	-2.33333	3
F404	933000120138660	4	F	cocaine	NA	NA	NA	NA	NA	NA	NA	NA	NA	NA	NA	NA	NA	NA	NA	NA	NA	NA	NA	NA	NA	NA	NA	NA	NA	NA	NA	NA	NA	NA	NA	NA	NA
F405	933000120138604	4	F	cocaine	0	3	3	dana	0	3	3	jenni	2	4	6	adam	0.666667	3.33333	4	12	2	14	dana	12	4	16	jenni	11	3	14	adam	11.6667	3	14.6667	11	-0.333333	10.6667
F406	933000120138582	4	F	cocaine	6	0	6	dana	6	3	9	jenni	8	4	12	adam	6.66667	2.33333	9	10	3	13	dana	10	12	22	jenni	11	13	24	adam	10.3333	9.33333	19.6667	3.66667	7	10.6667
F407	933000120138594	4	F	cocaine	NA	NA	NA	NA	NA	NA	NA	NA	NA	NA	NA	NA	NA	NA	NA	NA	NA	NA	NA	NA	NA	NA	NA	NA	NA	NA	NA	NA	NA	NA	NA	NA	NA
F408	933000120138619	4	F	cocaine	8	3	11	dana	6	2	8	jenni	8	2	10	adam	7.33333	2.33333	9.66667	8	4	12	dana	7	3	10	jenni	5	4	9	adam	6.66667	3.66667	10.3333	-0.666667	1.33333	0.666667
F409	933000120138675	4	F	cocaine	7	0	7	dana	5	2	7	jenni	8	2	10	adam	6.66667	1.33333	8	7	2	9	dana	5	3	8	jenni	4	2	6	adam	5.33333	2.33333	7.66667	-1.33333	1	-0.333333
F410	933000120138674	4	F	cocaine	5	0	5	dana	5	1	6	jenni	4	0	4	adam	4.66667	0.333333	5	11	4	15	dana	11	4	15	jenni	11	6	17	adam	11	4.66667	15.6667	6.33333	4.33333	10.6667
F411	933000120138677	4	F	cocaine	5	0	5	dana	5	0	5	jenni	4	0	4	adam	4.66667	0	4.66667	1	0	1	dana	0	0	0	jenni	0	0	0	adam	0.333333	0	0.333333	-4.33333	0	-4.33333
F412	933000120138666	4	F	cocaine	3	2	5	dana	3	1	4	jenni	0	1	1	adam	2	1.33333	3.33333	2	5	7	dana	7	6	13	jenni	2	6	8	adam	3.66667	5.66667	9.33333	1.66667	4.33333	6
F413	933000120138663	4	F	cocaine	9	1	10	dana	7	1	8	jenni	7	2	9	adam	7.66667	1.33333	9	12	2	14	dana	13	1	14	jenni	9	1	10	adam	11.3333	1.33333	12.6667	3.66667	0	3.66667
F424	933000120138583	4	F	cocaine	19	0	19	dana	19	2	21	jenni	18	2	20	adam	18.6667	1.33333	20	9	8	17	dana	13	9	22	jenni	12	13	25	adam	11.3333	10	21.3333	-7.33333	8.66667	1.33333
F415	933000120138387	4	F	cocaine	5	0	5	dana	5	0	5	jenni	2	0	2	adam	4	0	4	9	1	10	dana	10	1	11	jenni	6	0	6	adam	8.33333	0.666667	9	4.33333	0.666667	5
F416	933000120138405	4	F	cocaine	5	0	5	dana	10	0	10	jenni	4	0	4	adam	6.33333	0	6.33333	18	0	18	dana	14	1	15	jenni	13	0	13	adam	15	0.333333	15.3333	8.66667	0.333333	9
F417	933000120138390	4	F	cocaine	15	1	16	dana	14	2	16	jenni	9	2	11	adam	12.6667	1.66667	14.3333	13	2	15	dana	12	6	18	jenni	9	8	17	adam	11.3333	5.33333	16.6667	-1.33333	3.66667	2.33333
F418	933000120138396	4	F	cocaine	NA	NA	NA	NA	NA	NA	NA	NA	NA	NA	NA	NA	NA	NA	NA	NA	NA	NA	NA	NA	NA	NA	NA	NA	NA	NA	NA	NA	NA	NA	NA	NA	NA
F419	933000120138605	4	F	cocaine	7	1	8	dana	7	0	7	jenni	2	0	2	adam	5.33333	0.333333	5.66667	17	1	18	dana	18	3	21	jenni	17	0	17	adam	17.3333	1.33333	18.6667	12	1	13
F420	933000120138596	4	F	cocaine	NA	NA	NA	NA	NA	NA	NA	NA	NA	NA	NA	NA	NA	NA	NA	NA	NA	NA	NA	NA	NA	NA	NA	NA	NA	NA	NA	NA	NA	NA	NA	NA	NA
F421	933000120138680	4	F	cocaine	8	1	9	dana	8	2	10	jenni	2	2	4	adam	6	1.66667	7.66667	9	0	9	dana	15	4	19	jenni	7	6	13	adam	10.3333	3.33333	13.6667	4.33333	1.66667	6
F422	933000120138672	4	F	cocaine	5	0	5	dana	7	0	7	jenni	2	1	3	adam	4.66667	0.333333	5	6	0	6	dana	11	0	11	jenni	6	0	6	adam	7.66667	0	7.66667	3	-0.333333	2.66667
F423	933000120138585	4	F	cocaine	5	0	5	dana	5	2	7	jenni	3	2	5	adam	4.33333	1.33333	5.66667	4	0	4	dana	3	4	7	jenni	3	2	5	adam	3.33333	2	5.33333	-1	0.666667	-0.333333
F425	933000120138588	4	F	naive	16	2	18	dana	17	2	19	jenni	9	4	13	adam	14	2.66667	16.6667	NA	NA	NA	NA	NA	NA	NA	NA	NA	NA	NA	NA	NA	NA	NA	NA	NA	NA
F426	933000120138602	4	F	naive	7	4	11	dana	8	0	8	jenni	6	2	8	adam	7	2	9	NA	NA	NA	NA	NA	NA	NA	NA	NA	NA	NA	NA	NA	NA	NA	NA	NA	NA
F427	933000120138581	4	F	naive	3	0	3	dana	1	0	1	jenni	0	0	0	adam	1.33333	0	1.33333	NA	NA	NA	NA	NA	NA	NA	NA	NA	NA	NA	NA	NA	NA	NA	NA	NA	NA
F428	933000120138664	4	F	naive	12	4	16	dana	10	6	16	jenni	12	4	16	adam	11.3333	4.66667	16	NA	NA	NA	NA	NA	NA	NA	NA	NA	NA	NA	NA	NA	NA	NA	NA	NA	NA
F429	933000120138659	4	F	naive	12	1	13	dana	13	0	13	jenni	2	1	3	adam	9	0.666667	9.66667	NA	NA	NA	NA	NA	NA	NA	NA	NA	NA	NA	NA	NA	NA	NA	NA	NA	NA
F430	933000120138597	4	F	naive	7	0	7	dana	5	0	5	jenni	3	0	3	adam	5	0	5	NA	NA	NA	NA	NA	NA	NA	NA	NA	NA	NA	NA	NA	NA	NA	NA	NA	NA
M451	933000120138584	4	M	cocaine	6	1	7	dana	7	0	7	jenni	3	0	3	adam	5.33333	0.333333	5.66667	5	7	12	dana	9	7	16	jenni	8	9	17	adam	7.33333	7.66667	15	2	7.33333	9.33333
M452	933000120138601	4	M	cocaine	9	1	10	dana	6	1	7	jenni	2	0	2	adam	5.66667	0.666667	6.33333	9	4	13	dana	11	2	13	jenni	8	4	12	adam	9.33333	3.33333	12.6667	3.66667	2.66667	6.33333
M453	933000120138665	4	M	cocaine	4	2	6	dana	3	1	4	jenni	5	2	7	adam	4	1.66667	5.66667	5	6	11	dana	8	7	15	jenni	5	8	13	adam	6	7	13	2	5.33333	7.33333
M454	933000120138669	4	M	cocaine	3	2	5	dana	3	1	4	jenni	1	1	2	adam	2.33333	1.33333	3.66667	2	8	10	dana	6	5	11	jenni	2	7	9	adam	3.33333	6.66667	10	1	5.33333	6.33333
M455	933000120138662	4	M	cocaine	5	2	7	dana	7	0	7	jenni	4	4	8	adam	5.33333	2	7.33333	10	6	16	dana	10	6	16	jenni	6	6	12	adam	8.66667	6	14.6667	3.33333	4	7.33333
M456	933000120138661	4	M	cocaine	6	5	11	dana	8	4	12	jenni	3	4	7	adam	5.66667	4.33333	10	6	12	18	dana	7	9	16	jenni	8	10	18	adam	7	10.3333	17.3333	1.33333	6	7.33333
M457	933000120138589	4	M	cocaine	1	0	1	dana	2	0	2	jenni	1	1	2	adam	1.33333	0.333333	1.66667	7	6	13	dana	12	1	13	jenni	3	4	7	adam	7.33333	3.66667	11	6	3.33333	9.33333
M458	933000120138629	4	M	cocaine	2	0	2	dana	2	0	2	jenni	2	0	2	adam	2	0	2	7	0	7	dana	11	2	13	jenni	6	2	8	adam	8	1.33333	9.33333	6	1.33333	7.33333
M459	933000120138598	4	M	cocaine	6	0	6	dana	4	4	8	jenni	1	3	4	adam	3.66667	2.33333	6	4	1	5	dana	9	5	14	jenni	5	6	11	adam	6	4	10	2.33333	1.66667	4
M460	933000120138603	4	M	cocaine	7	2	9	dana	6	2	8	jenni	6	3	9	adam	6.33333	2.33333	8.66667	4	5	9	dana	7	2	9	jenni	8	2	10	adam	6.33333	3	9.33333	0	0.666667	0.666667
M461	933000120138657	4	M	cocaine	2	0	2	dana	2	0	2	jenni	0	0	0	adam	1.33333	0	1.33333	6	15	21	dana	7	13	20	jenni	8	13	21	adam	7	13.6667	20.6667	5.66667	13.6667	19.3333
M462	933000120138670	4	M	cocaine	2	0	2	dana	4	0	4	jenni	4	1	5	adam	3.33333	0.333333	3.66667	7	3	10	dana	13	5	18	jenni	11	6	17	adam	10.3333	4.66667	15	7	4.33333	11.3333
M463	933000120138402	4	M	cocaine	11	0	11	dana	9	1	10	jenni	7	1	8	adam	9	0.666667	9.66667	11	9	20	dana	10	3	13	jenni	8	9	17	adam	9.66667	7	16.6667	0.666667	6.33333	7
M464	933000120138671	4	M	cocaine	4	0	4	dana	10	1	11	jenni	7	1	8	adam	7	0.666667	7.66667	NA	NA	NA	NA	NA	NA	NA	NA	NA	NA	NA	NA	NA	NA	NA	NA	NA	NA
M465	933000120138393	4	M	cocaine	4	1	5	dana	5	1	6	jenni	2	1	3	adam	3.66667	1	4.66667	NA	NA	NA	NA	NA	NA	NA	NA	NA	NA	NA	NA	NA	NA	NA	NA	NA	NA
M466	933000120138399	4	M	cocaine	9	0	9	dana	13	1	14	jenni	10	0	10	adam	10.6667	0.333333	11	6	0	6	dana	12	0	12	jenni	7	0	7	adam	8.33333	0	8.33333	-2.33333	-0.333333	-2.66667
M467	933000120138592	4	M	cocaine	1	0	1	dana	6	0	6	jenni	1	0	1	adam	2.66667	0	2.66667	11	3	14	dana	8	14	22	jenni	4	17	21	adam	7.66667	11.3333	19	5	11.3333	16.3333
M468	933000120138599	4	M	cocaine	2	2	4	dana	1	2	3	jenni	0	2	2	adam	1	2	3	11	0	11	dana	11	4	15	jenni	10	6	16	adam	10.6667	3.33333	14	9.66667	1.33333	11
M469	933000120138668	4	M	cocaine	8	3	11	dana	10	4	14	jenni	4	2	6	adam	7.33333	3	10.3333	8	8	16	dana	9	10	19	jenni	9	10	19	adam	8.66667	9.33333	18	1.33333	6.33333	7.66667
M470	933000120138667	4	M	cocaine	11	4	15	dana	11	2	13	jenni	8	2	10	adam	10	2.66667	12.6667	11	3	14	dana	15	3	18	jenni	15	3	18	adam	13.6667	3	16.6667	3.66667	0.333333	4
M471	933000120138656	4	M	cocaine	10	4	14	dana	12	6	18	jenni	6	7	13	adam	9.33333	5.66667	15	11	7	18	dana	8	13	21	jenni	12	9	21	adam	10.3333	9.66667	20	1	4	5
M472	933000120138673	4	M	cocaine	NA	NA	NA	NA	NA	NA	NA	NA	NA	NA	NA	NA	NA	NA	NA	5	4	9	dana	8	4	12	jenni	3	7	10	adam	5.33333	5	10.3333	#VALUE!	#VALUE!	#VALUE!
M473	933000120138600	4	M	cocaine	3	3	6	dana	7	2	9	jenni	3	3	6	adam	4.33333	2.66667	7	9	2	11	dana	11	2	13	jenni	13	2	15	adam	11	2	13	6.66667	-0.666667	6
M474	933000120138587	4	M	naive	13	1	14	dana	10	0	10	jenni	14	1	15	adam	12.3333	0.666667	13	NA	NA	NA	NA	NA	NA	NA	NA	NA	NA	NA	NA	NA	NA	NA	NA	NA	NA
M475	933000120138676	4	M	naive	2	6	8	dana	6	7	13	jenni	2	4	6	adam	3.33333	5.66667	9	NA	NA	NA	NA	NA	NA	NA	NA	NA	NA	NA	NA	NA	NA	NA	NA	NA	NA
M476	933000120138658	4	M	naive	NA	NA	NA	NA	NA	NA	NA	NA	NA	NA	NA	NA	NA	NA	NA	NA	NA	NA	NA	NA	NA	NA	NA	NA	NA	NA	NA	NA	NA	NA	NA	NA	NA
M477	933000120138595	4	M	naive	0	0	0	dana	0	0	0	jenni	0	0	0	adam	0	0	0	NA	NA	NA	NA	NA	NA	NA	NA	NA	NA	NA	NA	NA	NA	NA	NA	NA	NA
M478	933000120138586	4	M	naive	10	0	10	dana	6	1	7	jenni	6	0	6	adam	7.33333	0.333333	7.66667	NA	NA	NA	NA	NA	NA	NA	NA	NA	NA	NA	NA	NA	NA	NA	NA	NA	NA
M479	933000120138404	4	M	naive	4	4	8	dana	6	3	9	jenni	0	4	4	adam	3.33333	3.66667	7	NA	NA	NA	NA	NA	NA	NA	NA	NA	NA	NA	NA	NA	NA	NA	NA	NA	NA
M480	933000120138383	4	M	naive	5	3	8	dana	9	5	14	jenni	5	4	9	adam	6.33333	4	10.3333	NA	NA	NA	NA	NA	NA	NA	NA	NA	NA	NA	NA	NA	NA	NA	NA	NA	NA
F501	933000120138494	5	F	cocaine	NA	NA	0	NA	14	0	14	adam	NA	NA	NA	NA	14	0	7	NA	NA	NA	NA	NA	NA	NA	NA	15	1	16	adam	15	1	16	1	1	9
F502	933000120138496	5	F	cocaine	NA	NA	0	NA	18	1	19	adam	NA	NA	NA	NA	18	1	9.5	NA	NA	NA	NA	NA	NA	NA	NA	19	2	21	adam	19	2	21	1	1	11.5
F503	933000120138690	5	F	cocaine	NA	NA	0	NA	6	0	6	adam	NA	NA	NA	NA	6	0	3	NA	NA	NA	NA	NA	NA	NA	NA	5	8	13	adam	5	8	13	-1	8	10
F504	933000120138682	5	F	cocaine	NA	NA	0	NA	6	0	6	adam	NA	NA	NA	NA	6	0	3	NA	NA	NA	NA	NA	NA	NA	NA	13	1	14	adam	13	1	14	7	1	11
F505	933000120138686	5	F	cocaine	NA	NA	0	NA	5	0	5	adam	NA	NA	NA	NA	5	0	2.5	NA	NA	NA	NA	NA	NA	NA	NA	5	6	11	adam	5	6	11	0	6	8.5
F506	933000120138684	5	F	cocaine	NA	NA	0	NA	6	5	11	adam	NA	NA	NA	NA	6	5	5.5	NA	NA	NA	NA	NA	NA	NA	NA	8	9	17	adam	8	9	17	2	4	11.5
F507	933000120138623	5	F	cocaine	7	1	8	adam	5	0	5	wb	NA	NA	NA	NA	6	0.5	6.5	NA	NA	NA	NA	NA	NA	NA	NA	NA	NA	NA	NA	NA	NA	NA	NA	NA	NA
F508	933000120138424	5	F	cocaine	0	3	3	adam	6	5	11	wb	NA	NA	NA	NA	3	4	7	NA	NA	NA	NA	NA	NA	NA	NA	10	3	13	adam	10	3	13	7	-1	6
F509	933000120138611	5	F	cocaine	12	0	12	adam	8	3	11	wb	NA	NA	NA	NA	10	1.5	11.5	NA	NA	NA	NA	NA	NA	NA	NA	11	4	15	adam	11	4	15	1	2.5	3.5
F510	933000120138630	5	F	cocaine	14	4	18	adam	13	5	18	wb	NA	NA	NA	NA	13.5	4.5	18	NA	NA	NA	NA	NA	NA	NA	NA	4	4	8	adam	4	4	8	-9.5	-0.5	-10
F511	933000120138412	5	F	cocaine	1	2	3	adam	4	0	4	wb	NA	NA	NA	NA	2.5	1	3.5	NA	NA	NA	NA	NA	NA	NA	NA	1	6	7	adam	1	6	7	-1.5	5	3.5
F512	933000120138607	5	F	cocaine	3	0	3	adam	3	1	4	wb	NA	NA	NA	NA	3	0.5	3.5	NA	NA	NA	NA	NA	NA	NA	NA	4	2	6	adam	4	2	6	1	1.5	2.5
F532	933000120138687	5	F	cocaine	NA	NA	NA	NA	10	12	22	adam	NA	NA	NA	NA	10	12	22	NA	NA	NA	NA	NA	NA	NA	NA	8	21	29	adam	8	21	29	-2	9	7
F514	933000120138406	5	F	cocaine	NA	NA	NA	NA	10	4	14	adam	NA	NA	NA	NA	10	4	14	NA	NA	NA	NA	NA	NA	NA	NA	5	7	12	adam	5	7	12	-5	3	-2
F515	933000120138411	5	F	cocaine	NA	NA	NA	NA	2	2	4	adam	NA	NA	NA	NA	2	2	4	NA	NA	NA	NA	NA	NA	NA	NA	NA	NA	NA	NA	NA	NA	NA	NA	NA	NA
F516	933000120138432	5	F	cocaine	NA	NA	NA	NA	2	6	8	adam	NA	NA	NA	NA	2	6	8	NA	NA	NA	NA	NA	NA	NA	NA	NA	NA	NA	NA	NA	NA	NA	NA	NA	NA
F517	933000120138726	5	F	cocaine	NA	NA	NA	NA	7	3	10	adam	NA	NA	NA	NA	7	3	10	NA	NA	NA	NA	NA	NA	NA	NA	NA	NA	NA	NA	NA	NA	NA	NA	NA	NA
F518	933000120138410	5	F	cocaine	NA	NA	NA	NA	3	2	5	adam	NA	NA	NA	NA	3	2	5	NA	NA	NA	NA	NA	NA	NA	NA	11	10	21	dana	11	10	21	8	8	16
F519	933000120138712	5	F	cocaine	7	2	9	dana	5	3	8	rg	NA	NA	NA	NA	6	2.5	8.5	NA	NA	NA	NA	NA	NA	NA	NA	2	15	17	dana	2	15	17	-4	12.5	8.5
F520	933000120138722	5	F	cocaine	9	10	19	dana	4	9	13	rg	NA	NA	NA	NA	6.5	9.5	16	NA	NA	NA	NA	NA	NA	NA	NA	14	23	37	dana	14	23	37	7.5	13.5	21
F521	933000120138711	5	F	cocaine	8	8	16	dana	2	9	11	rg	NA	NA	NA	NA	5	8.5	13.5	NA	NA	NA	NA	NA	NA	NA	NA	12	16	28	dana	12	16	28	7	7.5	14.5
F522	933000120138715	5	F	cocaine	7	0	7	dana	7	0	7	rg	NA	NA	NA	NA	7	0	7	NA	NA	NA	NA	NA	NA	NA	NA	5	12	17	dana	5	12	17	-2	12	10
F523	933000120138754	5	F	cocaine	3	8	11	dana	4	9	13	rg	NA	NA	NA	NA	3.5	8.5	12	NA	NA	NA	NA	NA	NA	NA	NA	15	1	16	dana	15	1	16	11.5	-7.5	4
F524	933000120138743	5	F	cocaine	5	5	10	dana	3	6	9	rg	NA	NA	NA	NA	4	5.5	9.5	NA	NA	NA	NA	NA	NA	NA	NA	14	3	17	dana	14	3	17	10	-2.5	7.5
F525	933000120138732	5	F	cocaine	3	20	23	dana	3	14	17	rg	NA	NA	NA	NA	3	17	20	NA	NA	NA	NA	NA	NA	NA	NA	NA	NA	NA	NA	NA	NA	NA	NA	NA	NA
F526	933000120138748	5	F	cocaine	4	0	4	dana	5	0	5	rg	NA	NA	NA	NA	4.5	0	4.5	NA	NA	NA	NA	NA	NA	NA	NA	10	0	10	dana	10	0	10	5.5	0	5.5
F527	933000120138454	5	F	cocaine	17	0	17	dana	13	1	14	rg	NA	NA	NA	NA	15	0.5	15.5	NA	NA	NA	NA	NA	NA	NA	NA	14	1	15	dana	14	1	15	-1	0.5	-0.5
F528	933000120138707	5	F	cocaine	7	3	10	dana	7	3	10	rg	NA	NA	NA	NA	7	3	10	NA	NA	NA	NA	NA	NA	NA	NA	2	3	5	dana	2	3	5	-5	0	-5
F529	933000120138447	5	F	cocaine	14	0	14	dana	10	2	12	rg	NA	NA	NA	NA	12	1	13	NA	NA	NA	NA	NA	NA	NA	NA	11	2	13	dana	11	2	13	-1	1	0
F530	933000120138440	5	F	cocaine	8	1	9	dana	12	0	12	rg	NA	NA	NA	NA	10	0.5	10.5	NA	NA	NA	NA	NA	NA	NA	NA	2	0	2	dana	2	0	2	-8	-0.5	-8.5
F531	NA	NA	NA	NA	NA	NA	NA	NA	NA	NA	NA	NA	NA	NA	NA	NA	NA	NA	NA	NA	NA	NA	NA	NA	NA	NA	NA	NA	NA	NA	NA	NA	NA	NA	NA	NA	NA
F533	NA	NA	NA	NA	NA	NA	NA	NA	NA	NA	NA	NA	NA	NA	NA	NA	NA	NA	NA	NA	NA	NA	NA	NA	NA	NA	NA	NA	NA	NA	NA	NA	NA	NA	NA	NA	NA
F534	NA	NA	NA	NA	NA	NA	NA	NA	NA	NA	NA	NA	NA	NA	NA	NA	NA	NA	NA	NA	NA	NA	NA	NA	NA	NA	NA	NA	NA	NA	NA	NA	NA	NA	NA	NA	NA
F535	NA	NA	NA	NA	NA	NA	NA	NA	NA	NA	NA	NA	NA	NA	NA	NA	NA	NA	NA	NA	NA	NA	NA	NA	NA	NA	NA	NA	NA	NA	NA	NA	NA	NA	NA	NA	NA
F536	NA	NA	NA	NA	NA	NA	NA	NA	NA	NA	NA	NA	NA	NA	NA	NA	NA	NA	NA	NA	NA	NA	NA	NA	NA	NA	NA	NA	NA	NA	NA	NA	NA	NA	NA	NA	NA
F537	NA	NA	NA	NA	NA	NA	NA	NA	NA	NA	NA	NA	NA	NA	NA	NA	NA	NA	NA	NA	NA	NA	NA	NA	NA	NA	NA	NA	NA	NA	NA	NA	NA	NA	NA	NA	NA
M551	933000120138504	5	M	cocaine	3	1	4	wb	7	0	7	adam	NA	NA	NA	NA	5	0.5	5.5	NA	NA	NA	NA	NA	NA	NA	NA	15	12	27	dana	15	12	27	10	11.5	21.5
M552	933000120138500	5	M	cocaine	2	0	2	wb	3	0	3	adam	NA	NA	NA	NA	2.5	0	2.5	NA	NA	NA	NA	NA	NA	NA	NA	7	5	12	dana	7	5	12	4.5	5	9.5
M553	933000120138700	5	M	cocaine	12	0	12	wb	12	0	12	adam	NA	NA	NA	NA	12	0	12	NA	NA	NA	NA	NA	NA	NA	NA	7	5	12	dana	7	5	12	-5	5	0
M554	933000120138689	5	M	cocaine	6	0	6	wb	5	2	7	adam	NA	NA	NA	NA	5.5	1	6.5	NA	NA	NA	NA	NA	NA	NA	NA	9	0	9	dana	9	0	9	3.5	-1	2.5
M555	933000120138696	5	M	cocaine	2	0	2	wb	3	0	3	adam	NA	NA	NA	NA	2.5	0	2.5	NA	NA	NA	NA	NA	NA	NA	NA	0	22	22	dana	0	22	22	-2.5	22	19.5
M556	933000120138698	5	M	cocaine	10	0	10	wb	13	0	13	adam	NA	NA	NA	NA	11.5	0	11.5	NA	NA	NA	NA	NA	NA	NA	NA	8	5	13	dana	8	5	13	-3.5	5	1.5
M557	933000120138615	5	M	cocaine	0	1	1	wb	5	1	6	adam	NA	NA	NA	NA	2.5	1	3.5	NA	NA	NA	NA	NA	NA	NA	NA	6	19	25	dana	6	19	25	3.5	18	21.5
M558	933000120138609	5	M	cocaine	3	0	3	wb	6	0	6	adam	NA	NA	NA	NA	4.5	0	4.5	NA	NA	NA	NA	NA	NA	NA	NA	5	9	14	dana	5	9	14	0.5	9	9.5
M559	933000120138616	5	M	cocaine	1	1	2	wb	4	2	6	adam	NA	NA	NA	NA	2.5	1.5	4	NA	NA	NA	NA	NA	NA	NA	NA	1	22	23	dana	1	22	23	-1.5	20.5	19
M560	933000120138627	5	M	cocaine	0	0	0	wb	0	0	0	adam	NA	NA	NA	NA	0	0	0	NA	NA	NA	NA	NA	NA	NA	NA	4	16	20	dana	4	16	20	4	16	20
M561	933000120138415	5	M	cocaine	0	0	0	wb	0	0	0	adam	NA	NA	NA	NA	0	0	0	NA	NA	NA	NA	NA	NA	NA	NA	4	12	16	dana	4	12	16	4	12	16
M562	933000120138420	5	M	cocaine	1	1	2	wb	3	0	3	adam	NA	NA	NA	NA	2	0.5	2.5	NA	NA	NA	NA	NA	NA	NA	NA	7	15	22	dana	7	15	22	5	14.5	19.5
M563	933000120138414	5	M	cocaine	13	2	15	dana	10	3	13	rg	NA	NA	NA	NA	11.5	2.5	14	NA	NA	NA	NA	NA	NA	NA	NA	11	1	12	adam	11	1	12	-0.5	-1.5	-2
M564	933000120138417	5	M	cocaine	7	1	8	dana	7	0	7	rg	NA	NA	NA	NA	7	0.5	7.5	NA	NA	NA	NA	NA	NA	NA	NA	NA	NA	NA	NA	NA	NA	NA	NA	NA	NA
M565	933000120138427	5	M	cocaine	4	3	7	dana	4	4	8	rg	NA	NA	NA	NA	4	3.5	7.5	NA	NA	NA	NA	NA	NA	NA	NA	7	5	12	adam	7	5	12	3	1.5	4.5
M566	933000120138434	5	M	cocaine	4	0	4	dana	5	0	5	rg	NA	NA	NA	NA	4.5	0	4.5	NA	NA	NA	NA	NA	NA	NA	NA	8	10	18	adam	8	10	18	3.5	10	13.5
M567	933000120138407	5	M	cocaine	13	8	21	dana	13	9	22	rg	NA	NA	NA	NA	13	8.5	21.5	NA	NA	NA	NA	NA	NA	NA	NA	7	18	25	adam	7	18	25	-6	9.5	3.5
M568	933000120138409	5	M	cocaine	4	5	9	dana	4	3	7	rg	NA	NA	NA	NA	4	4	8	NA	NA	NA	NA	NA	NA	NA	NA	12	4	16	adam	12	4	16	8	0	8
M569	933000120138724	5	M	cocaine	1	4	5	dana	0	2	2	rg	NA	NA	NA	NA	0.5	3	3.5	NA	NA	NA	NA	NA	NA	NA	NA	4	4	8	adam	4	4	8	3.5	1	4.5
M570	933000120138436	5	M	cocaine	2	0	2	dana	2	1	3	rg	NA	NA	NA	NA	2	0.5	2.5	NA	NA	NA	NA	NA	NA	NA	NA	3	3	6	adam	3	3	6	1	2.5	3.5
M571	933000120138717	5	M	cocaine	3	8	11	dana	2	13	15	rg	NA	NA	NA	NA	2.5	10.5	13	NA	NA	NA	NA	NA	NA	NA	NA	14	0	14	adam	14	0	14	11.5	-10.5	1
M572	933000120138708	5	M	cocaine	10	6	16	dana	7	10	17	rg	NA	NA	NA	NA	8.5	8	16.5	NA	NA	NA	NA	NA	NA	NA	NA	10	14	24	adam	10	14	24	1.5	6	7.5
M573	933000120138730	5	M	cocaine	9	0	9	dana	7	4	11	rg	NA	NA	NA	NA	8	2	10	NA	NA	NA	NA	NA	NA	NA	NA	13	17	30	adam	13	17	30	5	15	20
M574	933000120138718	5	M	cocaine	6	3	9	dana	2	3	5	rg	NA	NA	NA	NA	4	3	7	NA	NA	NA	NA	NA	NA	NA	NA	10	10	20	adam	10	10	20	6	7	13
M575	933000120138750	5	M	cocaine	2	2	4	adam	NA	NA	NA	NA	NA	NA	NA	NA	2	2	4	NA	NA	NA	NA	NA	NA	NA	NA	12	9	21	adam	12	9	21	10	7	17
M576	933000120138734	5	M	cocaine	4	3	7	adam	NA	NA	NA	NA	NA	NA	NA	NA	4	3	7	NA	NA	NA	NA	NA	NA	NA	NA	6	10	16	adam	6	10	16	2	7	9
M577	933000120138744	5	M	cocaine	11	4	15	adam	NA	NA	NA	NA	NA	NA	NA	NA	11	4	15	NA	NA	NA	NA	NA	NA	NA	NA	10	5	15	adam	10	5	15	-1	1	0
M578	933000120138736	5	M	cocaine	6	3	9	adam	NA	NA	NA	NA	NA	NA	NA	NA	6	3	9	NA	NA	NA	NA	NA	NA	NA	NA	12	12	24	adam	12	12	24	6	9	15
M579	933000120138455	5	M	cocaine	4	2	6	adam	NA	NA	NA	NA	NA	NA	NA	NA	4	2	6	NA	NA	NA	NA	NA	NA	NA	NA	5	4	9	adam	5	4	9	1	2	3
M580	933000120138437	5	M	cocaine	5	2	7	adam	NA	NA	NA	NA	NA	NA	NA	NA	5	2	7	NA	NA	NA	NA	NA	NA	NA	NA	5	0	5	adam	5	0	5	0	-2	-2
M581	NA	NA	NA	NA	NA	NA	NA	NA	NA	NA	NA	NA	NA	NA	NA	NA	NA	NA	NA	NA	NA	NA	NA	NA	NA	NA	NA	NA	NA	NA	NA	NA	NA	NA	NA	NA	NA
M582	NA	NA	NA	NA	NA	NA	NA	NA	NA	NA	NA	NA	NA	NA	NA	NA	NA	NA	NA	NA	NA	NA	NA	NA	NA	NA	NA	NA	NA	NA	NA	NA	NA	NA	NA	NA	NA
M583	NA	NA	NA	NA	NA	NA	NA	NA	NA	NA	NA	NA	NA	NA	NA	NA	NA	NA	NA	NA	NA	NA	NA	NA	NA	NA	NA	NA	NA	NA	NA	NA	NA	NA	NA	NA	NA
M584	NA	NA	NA	NA	NA	NA	NA	NA	NA	NA	NA	NA	NA	NA	NA	NA	NA	NA	NA	NA	NA	NA	NA	NA	NA	NA	NA	NA	NA	NA	NA	NA	NA	NA	NA	NA	NA
M585	NA	NA	NA	NA	NA	NA	NA	NA	NA	NA	NA	NA	NA	NA	NA	NA	NA	NA	NA	NA	NA	NA	NA	NA	NA	NA	NA	NA	NA	NA	NA	NA	NA	NA	NA	NA	NA
M586	NA	NA	NA	NA	NA	NA	NA	NA	NA	NA	NA	NA	NA	NA	NA	NA	NA	NA	NA	NA	NA	NA	NA	NA	NA	NA	NA	NA	NA	NA	NA	NA	NA	NA	NA	NA	NA
M587	NA	NA	NA	NA	NA	NA	NA	NA	NA	NA	NA	NA	NA	NA	NA	NA	NA	NA	NA	NA	NA	NA	NA	NA	NA	NA	NA	NA	NA	NA	NA	NA	NA	NA	NA	NA	NA
F701	933000320046605	7	F	cocaine	2	2	4	adam	4	2	6	lauren	NA	NA	NA	NA	3	2	5	11	2	13	adam	10	1	11	lauren	NA	NA	NA	NA	10.5	1.5	12	7.5	-0.5	7
F702	933000320046613	7	F	cocaine	5	0	5	adam	4	0	4	lauren	NA	NA	NA	NA	4.5	0	4.5	10	8	18	adam	10	4	14	lauren	NA	NA	NA	NA	10	6	16	5.5	6	11.5
F703	933000320045781	7	F	cocaine	19	4	23	adam	18	3	21	lauren	NA	NA	NA	NA	18.5	3.5	22	8	13	21	adam	5	18	23	lauren	NA	NA	NA	NA	6.5	15.5	22	-12	12	0
F704	933000320045792	7	F	cocaine	11	1	12	adam	12	1	13	lauren	NA	NA	NA	NA	11.5	1	12.5	14	3	17	adam	15	2	17	lauren	NA	NA	NA	NA	14.5	2.5	17	3	1.5	4.5
F705	933000320045777	7	F	cocaine	13	10	23	adam	13	10	23	lauren	NA	NA	NA	NA	13	10	23	4	15	19	adam	5	18	23	lauren	NA	NA	NA	NA	4.5	16.5	21	-8.5	6.5	-2
F706	933000320045787	7	F	cocaine	5	5	10	adam	4	5	9	lauren	NA	NA	NA	NA	4.5	5	9.5	6	9	15	adam	3	14	17	lauren	NA	NA	NA	NA	4.5	11.5	16	0	6.5	6.5
F707	933000320045978	7	F	cocaine	5	4	9	adam	12	3	15	lauren	NA	NA	NA	NA	8.5	3.5	12	NA	NA	NA	NA	NA	NA	NA	NA	NA	NA	NA	NA	NA	NA	NA	NA	NA	NA
F708	933000320045988	7	F	cocaine	6	4	10	adam	5	5	10	lauren	NA	NA	NA	NA	5.5	4.5	10	4	17	21	adam	3	24	27	lauren	NA	NA	NA	NA	3.5	20.5	24	-2	16	14
F709	933000320046382	7	F	cocaine	7	6	13	adam	7	6	13	lauren	NA	NA	NA	NA	7	6	13	3	4	7	adam	3	6	9	lauren	NA	NA	NA	NA	3	5	8	-4	-1	-5
F710	933000320046377	7	F	cocaine	12	7	19	adam	14	7	21	lauren	NA	NA	NA	NA	13	7	20	13	3	16	adam	13	5	18	lauren	NA	NA	NA	NA	13	4	17	0	-3	-3
F711	933000320045794	7	F	cocaine	10	5	15	adam	12	5	17	lauren	NA	NA	NA	NA	11	5	16	7	20	27	adam	8	19	27	lauren	NA	NA	NA	NA	7.5	19.5	27	-3.5	14.5	11
F712	933000320045793	7	F	cocaine	6	23	29	adam	5	25	30	lauren	NA	NA	NA	NA	5.5	24	29.5	NA	NA	NA	NA	NA	NA	NA	NA	NA	NA	NA	NA	NA	NA	NA	NA	NA	NA
F713	933000320045671	7	F	cocaine	9	16	25	adam	8	16	24	lauren	NA	NA	NA	NA	8.5	16	24.5	3	0	3	adam	9	0	9	lauren	NA	NA	NA	NA	6	0	6	-2.5	-16	-18.5
F714	933000320046608	7	F	cocaine	8	16	24	adam	9	17	26	lauren	NA	NA	NA	NA	8.5	16.5	25	5	15	20	adam	2	16	18	lauren	NA	NA	NA	NA	3.5	15.5	19	-5	-1	-6
F715	933000320045740	7	F	cocaine	4	5	9	kokila	2	6	8	hassiba	NA	NA	NA	NA	3	5.5	8.5	6	13	19	kokilla	4	12	16	hassiba	NA	NA	NA	NA	5	12.5	17.5	2	7	9
F716	933000320045736	7	F	cocaine	10	4	14	kokila	5	7	12	hassiba	NA	NA	NA	NA	7.5	5.5	13	8	5	13	kokilla	11	6	17	hassiba	NA	NA	NA	NA	9.5	5.5	15	2	0	2
F717	933000320046086	7	F	cocaine	13	4	17	kokila	9	3	12	hassiba	NA	NA	NA	NA	11	3.5	14.5	1	13	14	kokilla	3	13	16	hassiba	NA	NA	NA	NA	2	13	15	-9	9.5	0.5
F718	933000320046093	7	F	cocaine	9	2	11	kokila	5	4	9	hassiba	NA	NA	NA	NA	7	3	10	11	5	16	kokilla	8	4	12	hassiba	NA	NA	NA	NA	9.5	4.5	14	2.5	1.5	4
F719	933000320046393	7	F	cocaine	5	15	20	kokila	2	14	16	hassiba	NA	NA	NA	NA	3.5	14.5	18	2	22	24	kokilla	0	32	32	hassiba	NA	NA	NA	NA	1	27	28	-2.5	12.5	10
F720	933000320046376	7	F	cocaine	7	8	15	kokila	3	9	12	hassiba	NA	NA	NA	NA	5	8.5	13.5	7	10	17	kokilla	7	12	19	hassiba	NA	NA	NA	NA	7	11	18	2	2.5	4.5
F721	933000320046127	7	F	cocaine	13	11	24	kokila	5	11	16	hassiba	NA	NA	NA	NA	9	11	20	7	6	13	kokilla	4	4	8	hassiba	NA	NA	NA	NA	5.5	5	10.5	-3.5	-6	-9.5
F722	933000320046129	7	F	cocaine	10	4	14	kokila	4	5	9	hassiba	NA	NA	NA	NA	7	4.5	11.5	NA	NA	NA	NA	NA	NA	NA	NA	NA	NA	NA	NA	NA	NA	NA	NA	NA	NA
F723	933000320045653	7	F	cocaine	13	1	14	kokila	6	2	8	hassiba	NA	NA	NA	NA	9.5	1.5	11	9	9	18	kokilla	7	8	15	hassiba	NA	NA	NA	NA	8	8.5	16.5	-1.5	7	5.5
F737	933000320046143	7	F	cocaine	18	12	30	kokila	12	12	24	hassiba	NA	NA	NA	NA	15	12	27	10	20	30	kokilla	7	17	24	hassiba	NA	NA	NA	NA	8.5	18.5	27	-6.5	6.5	0
F725	933000320046078	7	F	cocaine	6	6	12	kokila	5	5	10	hassiba	NA	NA	NA	NA	5.5	5.5	11	2	14	16	kokilla	3	8	11	hassiba	NA	NA	NA	NA	2.5	11	13.5	-3	5.5	2.5
F726	933000320046081	7	F	cocaine	8	8	16	kokila	2	3	5	hassiba	NA	NA	NA	NA	5	5.5	10.5	NA	NA	NA	NA	NA	NA	NA	NA	NA	NA	NA	NA	NA	NA	NA	NA	NA	NA
F727	933000320045675	7	F	cocaine	13	3	16	kokila	13	3	16	hassiba	NA	NA	NA	NA	13	3	16	3	1	4	kokilla	4	0	4	hassiba	NA	NA	NA	NA	3.5	0.5	4	-9.5	-2.5	-12
F728	933000320045661	7	F	cocaine	17	2	19	kokila	14	1	15	hassiba	NA	NA	NA	NA	15.5	1.5	17	4	7	11	kokilla	4	6	10	hassiba	NA	NA	NA	NA	4	6.5	10.5	-11.5	5	-6.5
F729	933000320045652	7	F	cocaine	18	3	21	kokila	16	7	23	hassiba	NA	NA	NA	NA	17	5	22	5	18	23	kokilla	6	14	20	hassiba	NA	NA	NA	NA	5.5	16	21.5	-11.5	11	-0.5
F730	933000320045667	7	F	cocaine	11	3	14	kokila	8	3	11	hassiba	NA	NA	NA	NA	9.5	3	12.5	1	4	5	kokilla	5	1	6	hassiba	NA	NA	NA	NA	3	2.5	5.5	-6.5	-0.5	-7
F731	933000320045745	7	F	naive	14	3	17	kokila	13	5	18	hassiba	NA	NA	NA	NA	13.5	4	17.5	16	1	17	kokilla	14	2	16	hassiba	NA	NA	NA	NA	15	1.5	16.5	1.5	-2.5	-1
F732	933000320045741	7	F	naive	19	3	22	kokila	19	4	23	hassiba	NA	NA	NA	NA	19	3.5	22.5	14	0	14	kokilla	16	2	18	hassiba	NA	NA	NA	NA	15	1	16	-4	-2.5	-6.5
F733	933000320046396	7	F	naive	5	8	13	kokila	NA	NA	0	hassiba	NA	NA	NA	NA	5	8	6.5	7	10	17	kokilla	15	8	23	hassiba	NA	NA	NA	NA	11	9	20	6	1	13.5
F734	933000320045662	7	F	naive	8	7	15	kokila	1	4	5	hassiba	NA	NA	NA	NA	4.5	5.5	10	10	11	21	kokilla	10	10	20	hassiba	NA	NA	NA	NA	10	10.5	20.5	5.5	5	10.5
F735	933000320046091	7	F	naive	10	9	19	kokila	8	6	14	hassiba	NA	NA	NA	NA	9	7.5	16.5	6	4	10	kokilla	5	5	10	hassiba	NA	NA	NA	NA	5.5	4.5	10	-3.5	-3	-6.5
F736	933000320046098	7	F	naive	8	8	16	kokila	6	5	11	hassiba	NA	NA	NA	NA	7	6.5	13.5	9	4	13	kokilla	4	6	10	hassiba	NA	NA	NA	NA	6.5	5	11.5	-0.5	-1.5	-2
M751	933000320046099	7	M	cocaine	6	23	29	adam	4	20	24	lauren	NA	NA	NA	NA	5	21.5	26.5	5	29	34	adam	1	21	22	lauren	NA	NA	NA	NA	3	25	28	-2	3.5	1.5
M752	933000320046088	7	M	cocaine	11	4	15	adam	10	6	16	lauren	NA	NA	NA	NA	10.5	5	15.5	5	3	8	adam	5	1	6	lauren	NA	NA	NA	NA	5	2	7	-5.5	-3	-8.5
M753	933000320046141	7	M	cocaine	11	5	16	adam	13	5	18	lauren	NA	NA	NA	NA	12	5	17	NA	NA	NA	NA	NA	NA	NA	NA	NA	NA	NA	NA	NA	NA	NA	NA	NA	NA
M754	933000320046144	7	M	cocaine	5	8	13	adam	6	9	15	lauren	NA	NA	NA	NA	5.5	8.5	14	2	32	34	adam	0	30	30	lauren	NA	NA	NA	NA	1	31	32	-4.5	22.5	18
M755	933000320045657	7	M	cocaine	4	9	13	adam	5	7	12	lauren	NA	NA	NA	NA	4.5	8	12.5	8	5	13	adam	11	4	15	lauren	NA	NA	NA	NA	9.5	4.5	14	5	-3.5	1.5
M756	933000320046148	7	M	cocaine	8	0	8	adam	11	0	11	lauren	NA	NA	NA	NA	9.5	0	9.5	6	2	8	adam	7	8	15	lauren	NA	NA	NA	NA	6.5	5	11.5	-3	5	2
M757	933000320046135	7	M	cocaine	6	18	24	adam	6	18	24	lauren	NA	NA	NA	NA	6	18	24	2	37	39	adam	1	23	24	lauren	NA	NA	NA	NA	1.5	30	31.5	-4.5	12	7.5
M758	933000320046390	7	M	cocaine	2	7	9	adam	3	11	14	lauren	NA	NA	NA	NA	2.5	9	11.5	NA	NA	NA	NA	NA	NA	NA	NA	NA	NA	NA	NA	NA	NA	NA	NA	NA	NA
M759	933000320046609	7	M	cocaine	7	6	13	adam	7	4	11	lauren	NA	NA	NA	NA	7	5	12	4	8	12	adam	4	7	11	lauren	NA	NA	NA	NA	4	7.5	11.5	-3	2.5	-0.5
M760	933000320046615	7	M	cocaine	9	7	16	adam	11	8	19	lauren	NA	NA	NA	NA	10	7.5	17.5	5	9	14	adam	5	9	14	lauren	NA	NA	NA	NA	5	9	14	-5	1.5	-3.5
M761	933000320045659	7	M	cocaine	9	7	16	adam	10	7	17	lauren	NA	NA	NA	NA	9.5	7	16.5	4	16	20	adam	3	14	17	lauren	NA	NA	NA	NA	3.5	15	18.5	-6	8	2
M762	933000320045674	7	M	cocaine	13	7	20	adam	14	7	21	lauren	NA	NA	NA	NA	13.5	7	20.5	2	25	27	adam	5	26	31	lauren	NA	NA	NA	NA	3.5	25.5	29	-10	18.5	8.5
M763	933000320045997	7	M	cocaine	11	12	23	adam	12	12	24	lauren	NA	NA	NA	NA	11.5	12	23.5	4	10	14	adam	4	11	15	lauren	NA	NA	NA	NA	4	10.5	14.5	-7.5	-1.5	-9
M764	933000320045990	7	M	cocaine	18	4	22	adam	18	4	22	lauren	NA	NA	NA	NA	18	4	22	5	11	16	adam	5	12	17	lauren	NA	NA	NA	NA	5	11.5	16.5	-13	7.5	-5.5
M765	933000320045778	7	M	cocaine	7	14	21	adam	6	17	23	lauren	NA	NA	NA	NA	6.5	15.5	22	0	24	24	adam	0	23	23	lauren	NA	NA	NA	NA	0	23.5	23.5	-6.5	8	1.5
M766	933000320045784	7	M	cocaine	5	7	12	adam	7	11	18	lauren	NA	NA	NA	NA	6	9	15	1	17	18	adam	2	13	15	lauren	NA	NA	NA	NA	1.5	15	16.5	-4.5	6	1.5
M767	933000320045672	7	M	cocaine	10	10	20	kokila	8	5	13	hassiba	NA	NA	NA	NA	9	7.5	16.5	5	7	12	adam	4	5	9	hassiba	NA	NA	NA	NA	4.5	6	10.5	-4.5	-1.5	-6
M768	933000320046611	7	M	cocaine	7	5	12	kokila	6	0	6	hassiba	NA	NA	NA	NA	6.5	2.5	9	6	0	6	adam	6	1	7	hassiba	NA	NA	NA	NA	6	0.5	6.5	-0.5	-2	-2.5
M769	933000320046379	7	M	cocaine	9	0	9	kokila	8	1	9	hassiba	NA	NA	NA	NA	8.5	0.5	9	1	7	8	adam	0	6	6	hassiba	NA	NA	NA	NA	0.5	6.5	7	-8	6	-2
M770	933000320046131	7	M	cocaine	7	11	18	kokila	5	8	13	hassiba	NA	NA	NA	NA	6	9.5	15.5	1	12	13	adam	1	15	16	hassiba	NA	NA	NA	NA	1	13.5	14.5	-5	4	-1
M771	933000320045744	7	M	cocaine	8	12	20	kokila	4	9	13	hassiba	NA	NA	NA	NA	6	10.5	16.5	6	8	14	adam	2	10	12	hassiba	NA	NA	NA	NA	4	9	13	-2	-1.5	-3.5
M772	933000320045735	7	M	cocaine	11	4	15	kokila	3	6	9	hassiba	NA	NA	NA	NA	7	5	12	2	1	3	adam	4	2	6	hassiba	NA	NA	NA	NA	3	1.5	4.5	-4	-3.5	-7.5
M773	933000320046092	7	M	cocaine	7	16	23	kokila	2	7	9	hassiba	NA	NA	NA	NA	4.5	11.5	16	3	22	25	adam	3	26	29	hassiba	NA	NA	NA	NA	3	24	27	-1.5	12.5	11
M774	933000320045670	7	M	cocaine	5	3	8	kokila	1	1	2	hassiba	NA	NA	NA	NA	3	2	5	6	5	11	adam	7	4	11	hassiba	NA	NA	NA	NA	6.5	4.5	11	3.5	2.5	6
M775	933000320045660	7	M	cocaine	6	10	16	kokila	3	4	7	hassiba	NA	NA	NA	NA	4.5	7	11.5	1	6	7	adam	0	5	5	hassiba	NA	NA	NA	NA	0.5	5.5	6	-4	-1.5	-5.5
M776	933000320046397	7	M	cocaine	3	2	5	kokila	2	2	4	hassiba	NA	NA	NA	NA	2.5	2	4.5	6	5	11	adam	6	6	12	hassiba	NA	NA	NA	NA	6	5.5	11.5	3.5	3.5	7
M777	933000320045791	7	M	cocaine	13	4	17	kokila	6	4	10	hassiba	NA	NA	NA	NA	9.5	4	13.5	6	5	11	adam	3	4	7	hassiba	NA	NA	NA	NA	4.5	4.5	9	-5	0.5	-4.5
M778	933000320045799	7	M	cocaine	9	7	16	kokila	5	6	11	hassiba	NA	NA	NA	NA	7	6.5	13.5	4	6	10	adam	2	4	6	hassiba	NA	NA	NA	NA	3	5	8	-4	-1.5	-5.5
M779	933000320045785	7	M	cocaine	13	0	13	kokila	10	1	11	hassiba	NA	NA	NA	NA	11.5	0.5	12	3	6	9	adam	4	6	10	hassiba	NA	NA	NA	NA	3.5	6	9.5	-8	5.5	-2.5
M780	933000320045788	7	M	cocaine	10	3	13	kokila	7	2	9	hassiba	NA	NA	NA	NA	8.5	2.5	11	0	0	0	adam	0	0	0	hassiba	NA	NA	NA	NA	0	0	0	-8.5	-2.5	-11
M781	933000320046084	7	M	naive	0	0	0	kokila	3	0	3	hassiba	NA	NA	NA	NA	1.5	0	1.5	5	9	14	adam	5	10	15	hassiba	NA	NA	NA	NA	5	9.5	14.5	3.5	9.5	13
M782	933000320046085	7	M	naive	8	0	8	kokila	12	0	12	hassiba	NA	NA	NA	NA	10	0	10	8	1	9	adam	14	2	16	hassiba	NA	NA	NA	NA	11	1.5	12.5	1	1.5	2.5
M783	933000320046621	7	M	naive	7	13	20	kokila	5	14	19	hassiba	NA	NA	NA	NA	6	13.5	19.5	7	7	14	adam	6	7	13	hassiba	NA	NA	NA	NA	6.5	7	13.5	0.5	-6.5	-6
M784	933000320046625	7	M	naive	8	10	18	kokila	8	10	18	hassiba	NA	NA	NA	NA	8	10	18	4	6	10	adam	2	4	6	hassiba	NA	NA	NA	NA	3	5	8	-5	-5	-10
M785	933000320046077	7	M	naive	13	2	15	kokila	6	2	8	hassiba	NA	NA	NA	NA	9.5	2	11.5	9	0	9	adam	3	0	3	hassiba	NA	NA	NA	NA	6	0	6	-3.5	-2	-5.5
M786	933000320046090	7	M	naive	7	7	14	kokila	3	4	7	hassiba	NA	NA	NA	NA	5	5.5	10.5	7	6	13	adam	4	5	9	hassiba	NA	NA	NA	NA	5.5	5.5	11	0.5	0	0.5
M787	933000320046549	7	M	naive	5	4	9	kokila	5	6	11	hassiba	NA	NA	NA	NA	5	5	10	6	6	12	adam	4	8	12	hassiba	NA	NA	NA	NA	5	7	12	0	2	2
F801	933000320047477	8	F	cocaine	7	2	9	kokila	6	2	8	liselot	7	2	9	lauren	6.66667	2	8.66667	9	3	12	kokilla	9	3	12	liselot	5	3	8	lauren	7.66667	3	10.6667	1	1	2
F802	933000320047103	8	F	cocaine	16	1	17	kokila	16	1	17	liselot	12	0	12	lauren	14.6667	0.666667	15.3333	9	1	10	kokilla	16	1	17	liselot	13	0	13	lauren	12.6667	0.666667	13.3333	-2	0	-2
F803	933000320047470	8	F	cocaine	3	5	8	kokila	2	5	7	liselot	6	3	9	lauren	3.66667	4.33333	8	2	13	15	kokilla	3	12	15	liselot	4	11	15	lauren	3	12	15	-0.666667	7.66667	7
F804	933000320047475	8	F	cocaine	14	0	14	kokila	15	0	15	liselot	15	0	15	lauren	14.6667	0	14.6667	12	0	12	kokilla	16	2	18	liselot	12	0	12	lauren	13.3333	0.666667	14	-1.33333	0.666667	-0.666667
F805	933000320047312	8	F	cocaine	3	6	9	kokila	6	5	11	liselot	5	4	9	lauren	4.66667	5	9.66667	4	0	4	kokilla	4	0	4	liselot	5	0	5	lauren	4.33333	0	4.33333	-0.333333	-5	-5.33333
F806	933000320047254	8	F	cocaine	6	1	7	kokila	9	1	10	liselot	7	1	8	lauren	7.33333	1	8.33333	NA	NA	NA	NA	NA	NA	NA	NA	NA	NA	NA	NA	NA	NA	NA	NA	NA	NA
F807	933000320047497	8	F	cocaine	3	1	4	kokila	4	1	5	liselot	2	1	3	lauren	3	1	4	6	5	11	kokilla	13	10	23	liselot	9	5	14	lauren	9.33333	6.66667	16	6.33333	5.66667	12
F808	933000320047490	8	F	cocaine	0	3	3	kokila	0	3	3	liselot	0	2	2	lauren	0	2.66667	2.66667	2	1	3	kokilla	2	3	5	liselot	3	0	3	lauren	2.33333	1.33333	3.66667	2.33333	-1.33333	1
F809	933000320046919	8	F	cocaine	4	7	11	kokila	8	10	18	liselot	4	6	10	lauren	5.33333	7.66667	13	NA	NA	NA	NA	NA	NA	NA	NA	NA	NA	NA	NA	NA	NA	NA	NA	NA	NA
F810	933000320047108	8	F	cocaine	1	3	4	kokila	3	4	7	liselot	1	3	4	lauren	1.66667	3.33333	5	0	17	17	kokilla	1	21	22	liselot	0	18	18	lauren	0.333333	18.6667	19	-1.33333	15.3333	14
F811	933000320047129	8	F	cocaine	4	2	6	kokila	4	2	6	liselot	3	2	5	lauren	3.66667	2	5.66667	3	6	9	kokilla	5	6	11	liselot	3	3	6	lauren	3.66667	5	8.66667	0	3	3
F812	933000320047126	8	F	cocaine	4	5	9	kokila	4	3	7	liselot	4	4	8	lauren	4	4	8	3	2	5	kokilla	4	4	8	liselot	5	4	9	lauren	4	3.33333	7.33333	0	-0.666667	-0.666667
F813	933000320047111	8	F	cocaine	2	3	5	kokila	6	7	13	liselot	3	1	4	lauren	3.66667	3.66667	7.33333	2	5	7	kokilla	3	6	9	liselot	1	6	7	lauren	2	5.66667	7.66667	-1.66667	2	0.333333
F814	933000320047264	8	F	cocaine	3	1	4	kokila	4	1	5	liselot	3	1	4	lauren	3.33333	1	4.33333	4	2	6	kokilla	9	4	13	liselot	5	2	7	lauren	6	2.66667	8.66667	2.66667	1.66667	4.33333
F815	933000320047110	8	F	cocaine	0	2	2	kokila	0	1	1	liselot	0	1	1	lauren	0	1.33333	1.33333	3	9	12	kokilla	5	9	14	liselot	2	7	9	lauren	3.33333	8.33333	11.6667	3.33333	7	10.3333
F816	933000320046923	8	F	cocaine	2	4	6	kokila	1	2	3	liselot	2	2	4	lauren	1.66667	2.66667	4.33333	3	8	11	kokilla	5	15	20	liselot	3	8	11	lauren	3.66667	10.3333	14	2	7.66667	9.66667
F817	933000320046907	8	F	cocaine	1	4	5	kokila	1	5	6	liselot	1	1	2	lauren	1	3.33333	4.33333	7	0	7	kokilla	4	1	5	liselot	3	1	4	lauren	4.66667	0.666667	5.33333	3.66667	-2.66667	1
F818	933000320047286	8	F	cocaine	2	2	4	kokila	3	2	5	liselot	3	2	5	lauren	2.66667	2	4.66667	5	2	7	kokilla	7	3	10	liselot	3	0	3	lauren	5	1.66667	6.66667	2.33333	-0.333333	2
F819	933000320046904	8	F	cocaine	6	5	11	kokila	8	5	13	liselot	5	3	8	lauren	6.33333	4.33333	10.6667	3	5	8	kokilla	9	4	13	liselot	5	2	7	lauren	5.66667	3.66667	9.33333	-0.666667	-0.666667	-1.33333
F820	933000320047121	8	F	cocaine	5	6	11	kokila	9	5	14	liselot	7	3	10	lauren	7	4.66667	11.6667	8	12	20	kokilla	6	14	20	liselot	8	12	20	lauren	7.33333	12.6667	20	0.333333	8	8.33333
F821	933000320047288	8	F	cocaine	7	2	9	kokila	10	4	14	liselot	10	2	12	lauren	9	2.66667	11.6667	8	3	11	kokilla	13	4	17	liselot	9	2	11	lauren	10	3	13	1	0.333333	1.33333
F822	933000320047127	8	F	cocaine	9	3	12	kokila	11	3	14	liselot	9	2	11	lauren	9.66667	2.66667	12.3333	7	19	26	kokilla	11	28	39	liselot	6	20	26	lauren	8	22.3333	30.3333	-1.66667	19.6667	18
F823	933000320047295	8	F	cocaine	14	2	16	kokila	17	4	21	liselot	13	2	15	lauren	14.6667	2.66667	17.3333	1	1	2	kokilla	1	3	4	liselot	1	1	2	lauren	1	1.66667	2.66667	-13.6667	-1	-14.6667
F824	933000320047147	8	F	cocaine	4	4	8	kokila	5	4	9	liselot	3	3	6	lauren	4	3.66667	7.66667	5	2	7	kokilla	10	3	13	liselot	4	0	4	lauren	6.33333	1.66667	8	2.33333	-2	0.333333
F837	933000320047268	8	F	cocaine	7	1	8	kokila	5	2	7	liselot	4	0	4	lauren	5.33333	1	6.33333	2	5	7	kokilla	9	4	13	liselot	5	1	6	lauren	5.33333	3.33333	8.66667	0	2.33333	2.33333
F826	933000320047135	8	F	cocaine	15	3	18	kokila	20	3	23	liselot	14	2	16	lauren	16.3333	2.66667	19	3	12	15	kokilla	4	24	28	liselot	2	11	13	lauren	3	15.6667	18.6667	-13.3333	13	-0.333333
F827	933000320047143	8	F	cocaine	12	1	13	kokila	16	2	18	liselot	9	0	9	lauren	12.3333	1	13.3333	NA	NA	NA	NA	NA	NA	NA	NA	NA	NA	NA	NA	NA	NA	NA	NA	NA	NA
F828	933000320047280	8	F	cocaine	4	4	8	kokila	8	4	12	liselot	5	3	8	lauren	5.66667	3.66667	9.33333	4	1	5	kokilla	6	1	7	liselot	4	0	4	lauren	4.66667	0.666667	5.33333	-1	-3	-4
F829	933000320047119	8	F	cocaine	5	3	8	kokila	4	2	6	liselot	4	2	6	lauren	4.33333	2.33333	6.66667	7	2	9	kokilla	8	2	10	liselot	6	0	6	lauren	7	1.33333	8.33333	2.66667	-1	1.66667
F830	933000320047252	8	F	cocaine	7	4	11	kokila	11	4	15	liselot	11	3	14	lauren	9.66667	3.66667	13.3333	5	0	5	kokilla	12	0	12	liselot	5	0	5	lauren	7.33333	0	7.33333	-2.33333	-3.66667	-6
F831	933000320047455	8	F	naive	1	3	4	kokila	2	2	4	liselot	0	2	2	lauren	1	2.33333	3.33333	NA	NA	NA	NA	NA	NA	NA	NA	NA	NA	NA	NA	NA	NA	NA	NA	NA	NA
F832	933000320047467	8	F	naive	0	0	0	kokila	2	1	3	liselot	2	0	2	lauren	1.33333	0.333333	1.66667	NA	NA	NA	NA	NA	NA	NA	NA	NA	NA	NA	NA	NA	NA	NA	NA	NA	NA
F833	933000320047472	8	F	naive	1	1	2	kokila	1	1	2	liselot	1	0	1	lauren	1	0.666667	1.66667	NA	NA	NA	NA	NA	NA	NA	NA	NA	NA	NA	NA	NA	NA	NA	NA	NA	NA
F834	933000320047265	8	F	naive	1	2	3	kokila	3	3	6	liselot	4	1	5	lauren	2.66667	2	4.66667	NA	NA	NA	NA	NA	NA	NA	NA	NA	NA	NA	NA	NA	NA	NA	NA	NA	NA
F835	933000320047261	8	F	naive	0	2	2	kokila	2	2	4	liselot	1	2	3	lauren	1	2	3	NA	NA	NA	NA	NA	NA	NA	NA	NA	NA	NA	NA	NA	NA	NA	NA	NA	NA
F836	933000320047474	8	F	naive	7	0	7	kokila	9	2	11	liselot	8	0	8	lauren	8	0.666667	8.66667	NA	NA	NA	NA	NA	NA	NA	NA	NA	NA	NA	NA	NA	NA	NA	NA	NA	NA
M851	933000320047293	8	M	cocaine	1	3	4	kokila	2	2	4	liselot	0	2	2	lauren	1	2.33333	3.33333	3	2	5	kokilla	4	3	7	liselot	5	2	7	lauren	4	2.33333	6.33333	3	0	3
M852	933000320047114	8	M	cocaine	0	0	0	kokila	2	1	3	liselot	2	0	2	lauren	1.33333	0.333333	1.66667	0	20	20	kokilla	0	23	23	liselot	0	21	21	lauren	0	21.3333	21.3333	-1.33333	21	19.6667
M853	933000320047283	8	M	cocaine	1	1	2	kokila	1	1	2	liselot	1	0	1	lauren	1	0.666667	1.66667	4	3	7	kokilla	6	2	8	liselot	2	0	2	lauren	4	1.66667	5.66667	3	1	4
M854	933000320047104	8	M	cocaine	1	2	3	kokila	3	3	6	liselot	4	1	5	lauren	2.66667	2	4.66667	1	13	14	kokilla	2	12	14	liselot	0	10	10	lauren	1	11.6667	12.6667	-1.66667	9.66667	8
M855	933000320046922	8	M	cocaine	0	2	2	kokila	2	2	4	liselot	1	2	3	lauren	1	2	3	6	3	9	kokilla	5	6	11	liselot	4	0	4	lauren	5	3	8	4	1	5
M856	933000320046910	8	M	cocaine	7	0	7	kokila	9	2	11	liselot	8	0	8	lauren	8	0.666667	8.66667	1	22	23	kokilla	3	30	33	liselot	1	20	21	lauren	1.66667	24	25.6667	-6.33333	23.3333	17
M857	933000320046920	8	M	cocaine	2	1	3	kokila	4	4	8	liselot	1	3	4	lauren	2.33333	2.66667	5	6	4	10	kokilla	4	5	9	liselot	5	3	8	lauren	5	4	9	2.66667	1.33333	4
M858	933000320047115	8	M	cocaine	8	12	20	kokila	4	12	16	liselot	0	12	12	lauren	4	12	16	3	6	9	kokilla	2	6	8	liselot	4	5	9	lauren	3	5.66667	8.66667	-1	-6.33333	-7.33333
M859	933000320047116	8	M	cocaine	2	5	7	kokila	3	4	7	liselot	4	1	5	lauren	3	3.33333	6.33333	2	16	18	kokilla	2	22	24	liselot	2	16	18	lauren	2	18	20	-1	14.6667	13.6667
M860	933000320046915	8	M	cocaine	2	6	8	kokila	2	5	7	liselot	2	4	6	lauren	2	5	7	1	10	11	kokilla	3	11	14	liselot	1	11	12	lauren	1.66667	10.6667	12.3333	-0.333333	5.66667	5.33333
M861	933000320047144	8	M	cocaine	1	20	21	kokila	1	9	10	liselot	1	17	18	lauren	1	15.3333	16.3333	1	1	2	kokilla	2	2	4	liselot	2	1	3	lauren	1.66667	1.33333	3	0.666667	-14	-13.3333
M862	933000320047130	8	M	cocaine	3	13	16	kokila	4	8	12	liselot	4	14	18	lauren	3.66667	11.6667	15.3333	NA	NA	NA	NA	NA	NA	NA	NA	NA	NA	NA	NA	NA	NA	NA	NA	NA	NA
M863	933000320047277	8	M	cocaine	0	4	4	kokila	2	4	6	liselot	0	3	3	lauren	0.666667	3.66667	4.33333	9	10	19	kokilla	12	18	30	liselot	9	8	17	lauren	10	12	22	9.33333	8.33333	17.6667
M864	933000320047136	8	M	cocaine	2	0	2	kokila	2	1	3	liselot	2	0	2	lauren	2	0.333333	2.33333	1	20	21	kokilla	1	17	18	liselot	0	16	16	lauren	0.666667	17.6667	18.3333	-1.33333	17.3333	16
M865	933000320047287	8	M	cocaine	2	9	11	kokila	3	9	12	liselot	4	8	12	lauren	3	8.66667	11.6667	4	16	20	kokilla	5	14	19	liselot	4	11	15	lauren	4.33333	13.6667	18	1.33333	5	6.33333
M866	933000320047290	8	M	cocaine	3	9	12	kokila	3	9	12	liselot	4	7	11	lauren	3.33333	8.33333	11.6667	2	6	8	kokilla	3	5	8	liselot	3	2	5	lauren	2.66667	4.33333	7	-0.666667	-4	-4.66667
M867	933000320047132	8	M	cocaine	3	3	6	kokila	4	3	7	liselot	4	3	7	lauren	3.66667	3	6.66667	4	8	12	kokilla	4	9	13	liselot	3	4	7	lauren	3.66667	7	10.6667	0	4	4
M868	933000320047281	8	M	cocaine	5	6	11	kokila	8	9	17	liselot	8	7	15	lauren	7	7.33333	14.3333	8	1	9	kokilla	2	1	3	liselot	0	0	0	lauren	3.33333	0.666667	4	-3.66667	-6.66667	-10.3333
M869	933000320047150	8	M	cocaine	14	1	15	kokila	21	2	23	liselot	21	0	21	lauren	18.6667	1	19.6667	0	17	17	kokilla	0	21	21	liselot	0	18	18	lauren	0	18.6667	18.6667	-18.6667	17.6667	-1
M870	933000320047471	8	M	cocaine	3	5	8	kokila	2	6	8	liselot	3	4	7	lauren	2.66667	5	7.66667	2	3	5	kokilla	1	4	5	liselot	1	3	4	lauren	1.33333	3.33333	4.66667	-1.33333	-1.66667	-3
M871	933000320047476	8	M	cocaine	5	7	12	kokila	6	8	14	liselot	5	5	10	lauren	5.33333	6.66667	12	3	2	5	kokilla	3	4	7	liselot	3	2	5	lauren	3	2.66667	5.66667	-2.33333	-4	-6.33333
M872	933000320047462	8	M	cocaine	2	0	2	kokila	1	2	3	liselot	2	2	4	lauren	1.66667	1.33333	3	NA	NA	NA	NA	NA	NA	NA	NA	NA	NA	NA	NA	NA	NA	NA	NA	NA	NA
M873	933000320047275	8	M	cocaine	14	6	20	kokila	4	6	10	liselot	5	5	10	lauren	7.66667	5.66667	13.3333	1	9	10	kokilla	2	10	12	liselot	1	9	10	lauren	1.33333	9.33333	10.6667	-6.33333	3.66667	-2.66667
M874	933000320047313	8	M	cocaine	0	1	1	kokila	0	1	1	liselot	0	1	1	lauren	0	1	1	3	24	27	kokilla	5	25	30	liselot	4	19	23	lauren	4	22.6667	26.6667	4	21.6667	25.6667
M875	933000320047112	8	M	cocaine	5	2	7	kokila	6	5	11	liselot	8	3	11	lauren	6.33333	3.33333	9.66667	6	2	8	kokilla	14	3	17	liselot	8	1	9	lauren	9.33333	2	11.3333	3	-1.33333	1.66667
M876	933000320047321	8	M	cocaine	3	4	7	kokila	2	6	8	liselot	3	4	7	lauren	2.66667	4.66667	7.33333	5	3	8	kokilla	4	3	7	liselot	5	1	6	lauren	4.66667	2.33333	7	2	-2.33333	-0.333333
M877	933000320047500	8	M	cocaine	5	5	10	kokila	8	5	13	liselot	4	6	10	lauren	5.66667	5.33333	11	2	2	4	kokilla	5	3	8	liselot	2	0	2	lauren	3	1.66667	4.66667	-2.66667	-3.66667	-6.33333
M878	933000320047464	8	M	cocaine	0	11	11	kokila	1	10	11	liselot	1	11	12	lauren	0.666667	10.6667	11.3333	NA	NA	NA	NA	NA	NA	NA	NA	NA	NA	NA	NA	NA	NA	NA	NA	NA	NA
M879	933000320047260	8	M	cocaine	1	5	6	kokila	1	3	4	liselot	1	4	5	lauren	1	4	5	1	2	3	kokilla	5	3	8	liselot	2	2	4	lauren	2.66667	2.33333	5	1.66667	-1.66667	0
M880	933000320047259	8	M	cocaine	2	2	4	kokila	7	1	8	liselot	2	0	2	lauren	3.66667	1	4.66667	0	12	12	kokilla	3	9	12	liselot	2	7	9	lauren	1.66667	9.33333	11	-2	8.33333	6.33333
M881	933000320047255	8	M	naive	1	1	2	kokila	3	3	6	liselot	3	1	4	lauren	2.33333	1.66667	4	NA	NA	NA	NA	NA	NA	NA	NA	NA	NA	NA	NA	NA	NA	NA	NA	NA	NA
M882	933000320047483	8	M	naive	2	0	2	kokila	3	1	4	liselot	2	0	2	lauren	2.33333	0.333333	2.66667	NA	NA	NA	NA	NA	NA	NA	NA	NA	NA	NA	NA	NA	NA	NA	NA	NA	NA
M883	933000320047251	8	M	naive	8	2	10	kokila	9	1	10	liselot	8	1	9	lauren	8.33333	1.33333	9.66667	NA	NA	NA	NA	NA	NA	NA	NA	NA	NA	NA	NA	NA	NA	NA	NA	NA	NA
M884	933000320047473	8	M	naive	2	3	5	kokila	3	3	6	liselot	2	2	4	lauren	2.33333	2.66667	5	NA	NA	NA	NA	NA	NA	NA	NA	NA	NA	NA	NA	NA	NA	NA	NA	NA	NA
M886	933000320047256	8	M	naive	7	2	9	kokila	8	2	10	liselot	6	2	8	lauren	7	2	9	NA	NA	NA	NA	NA	NA	NA	NA	NA	NA	NA	NA	NA	NA	NA	NA	NA	NA
M887	933000320047262	8	M	naive	3	2	5	kokila	4	2	6	liselot	2	1	3	lauren	3	1.66667	4.66667	NA	NA	NA	NA	NA	NA	NA	NA	NA	NA	NA	NA	NA	NA	NA	NA	NA	NA
F901	933000320047591	9	F	cocaine	NA	NA	NA	NA	NA	NA	NA	NA	NA	NA	NA	NA	NA	NA	NA	NA	NA	NA	NA	NA	NA	NA	NA	NA	NA	NA	NA	NA	NA	NA	NA	NA	NA
F902	933000320047595	9	F	cocaine	0	1	1	kokila	3	0	3	adam	1	1	2	lauren	1.33333	0.666667	2	6	0	6	kokilla	9	9	18	adam	6	0	6	lauren	7	3	10	5.66667	2.33333	8
F903	933000320046810	9	F	cocaine	NA	NA	NA	NA	NA	NA	NA	NA	NA	NA	NA	NA	NA	NA	NA	NA	NA	NA	NA	NA	NA	NA	NA	NA	NA	NA	NA	NA	NA	NA	NA	NA	NA
F904	933000320047598	9	F	cocaine	6	8	14	kokila	9	7	16	adam	6	0	6	lauren	7	5	12	1	10	11	kokilla	6	10	16	adam	3	7	10	lauren	3.33333	9	12.3333	-3.66667	4	0.333333
F905	933000320046822	9	F	cocaine	7	2	9	kokila	9	1	10	adam	8	5	13	lauren	8	2.66667	10.6667	4	7	11	kokilla	9	5	14	adam	3	6	9	lauren	5.33333	6	11.3333	-2.66667	3.33333	0.666667
F906	933000320046823	9	F	cocaine	3	6	9	kokila	7	5	12	adam	4	1	5	lauren	4.66667	4	8.66667	3	12	15	kokilla	7	10	17	adam	4	8	12	lauren	4.66667	10	14.6667	0	6	6
F907	933000320047584	9	F	cocaine	6	4	10	kokila	11	5	16	adam	6	1	7	lauren	7.66667	3.33333	11	12	4	16	kokilla	11	2	13	adam	8	2	10	lauren	10.3333	2.66667	13	2.66667	-0.666667	2
F908	933000320047583	9	F	cocaine	1	1	2	kokila	3	0	3	adam	2	3	5	lauren	2	1.33333	3.33333	5	10	15	kokilla	7	5	12	adam	4	6	10	lauren	5.33333	7	12.3333	3.33333	5.66667	9
F909	933000320046818	9	F	cocaine	6	2	8	kokila	6	3	9	adam	6	10	16	lauren	6	5	11	3	5	8	kokilla	8	6	14	adam	3	5	8	lauren	4.66667	5.33333	10	-1.33333	0.333333	-1
F910	933000320047592	9	F	cocaine	9	2	11	kokila	6	2	8	adam	4	4	8	lauren	6.33333	2.66667	9	4	3	7	kokilla	15	2	17	adam	5	4	9	lauren	8	3	11	1.66667	0.333333	2
F911	933000320047169	9	F	cocaine	1	7	8	kokila	1	7	8	adam	1	2	3	lauren	1	5.33333	6.33333	2	1	3	kokilla	8	1	9	adam	4	1	5	lauren	4.66667	1	5.66667	3.66667	-4.33333	-0.666667
F912	933000320047011	9	F	cocaine	1	1	2	kokila	4	2	6	adam	1	3	4	lauren	2	2	4	3	11	14	kokilla	7	7	14	adam	1	9	10	lauren	3.66667	9	12.6667	1.66667	7	8.66667
F913	933000320047017	9	F	cocaine	0	2	2	kokila	0	2	2	adam	0	7	7	lauren	0	3.66667	3.66667	1	10	11	kokilla	6	8	14	adam	1	8	9	lauren	2.66667	8.66667	11.3333	2.66667	5	7.66667
F914	933000320047167	9	F	cocaine	1	1	2	kokila	1	0	1	adam	0	1	1	lauren	0.666667	0.666667	1.33333	2	3	5	kokilla	6	9	15	adam	1	4	5	lauren	3	5.33333	8.33333	2.33333	4.66667	7
F915	933000320046842	9	F	cocaine	6	4	10	kokila	11	0	11	adam	8	1	9	lauren	8.33333	1.66667	10	6	5	11	kokilla	7	2	9	adam	3	3	6	lauren	5.33333	3.33333	8.66667	-3	1.66667	-1.33333
F916	933000320047154	9	F	cocaine	3	3	6	kokila	7	2	9	adam	0	2	2	lauren	3.33333	2.33333	5.66667	NA	NA	NA	NA	NA	NA	NA	NA	NA	NA	NA	NA	NA	NA	NA	NA	NA	NA
F917	933000320046831	9	F	cocaine	3	6	9	kokila	2	4	6	adam	2	5	7	lauren	2.33333	5	7.33333	NA	NA	NA	NA	NA	NA	NA	NA	NA	NA	NA	NA	NA	NA	NA	NA	NA	NA
F918	933000320046832	9	F	cocaine	1	1	2	kokila	0	1	1	adam	0	2	2	lauren	0.333333	1.33333	1.66667	2	7	9	kokilla	2	5	7	adam	2	4	6	lauren	2	5.33333	7.33333	1.66667	4	5.66667
F919	933000320047331	9	F	cocaine	2	1	3	kokila	5	1	6	adam	1	5	6	lauren	2.66667	2.33333	5	5	3	8	kokilla	13	3	16	adam	4	3	7	lauren	7.33333	3	10.3333	4.66667	0.666667	5.33333
F920	933000320047049	9	F	cocaine	1	0	1	kokila	1	0	1	adam	1	5	6	lauren	1	1.66667	2.66667	0	11	11	kokilla	3	8	11	adam	1	7	8	lauren	1.33333	8.66667	10	0.333333	7	7.33333
F921	933000320047333	9	F	cocaine	4	0	4	kokila	4	0	4	adam	4	4	8	lauren	4	1.33333	5.33333	1	4	5	kokilla	3	4	7	adam	3	3	6	lauren	2.33333	3.66667	6	-1.66667	2.33333	0.666667
F922	933000320047337	9	F	cocaine	1	3	4	kokila	0	3	3	adam	0	3	3	lauren	0.333333	3	3.33333	11	5	16	kokilla	7	3	10	adam	13	4	17	lauren	10.3333	4	14.3333	10	1	11
F923	933000320047346	9	F	cocaine	1	2	3	kokila	0	0	0	adam	2	4	6	lauren	1	2	3	6	1	7	kokilla	11	2	13	adam	4	2	6	lauren	7	1.66667	8.66667	6	-0.333333	5.66667
F924	933000320047031	9	F	cocaine	3	0	3	kokila	0	0	0	adam	3	4	7	lauren	2	1.33333	3.33333	NA	NA	NA	NA	NA	NA	NA	NA	NA	NA	NA	NA	NA	NA	NA	NA	NA	NA
F925	933000320047338	9	F	cocaine	2	2	4	kokila	0	2	2	adam	0	2	2	lauren	0.666667	2	2.66667	NA	NA	NA	NA	NA	NA	NA	NA	NA	NA	NA	NA	NA	NA	NA	NA	NA	NA
F926	933000320047327	9	F	cocaine	5	1	6	kokila	5	3	8	adam	4	2	6	lauren	4.66667	2	6.66667	3	6	9	kokilla	8	2	10	adam	3	5	8	lauren	4.66667	4.33333	9	0	2.33333	2.33333
F927	933000320047335	9	F	cocaine	2	3	5	kokila	4	2	6	adam	4	3	7	lauren	3.33333	2.66667	6	3	0	3	kokilla	2	0	2	adam	2	1	3	lauren	2.33333	0.333333	2.66667	-1	-2.33333	-3.33333
F928	933000320047330	9	F	cocaine	2	2	4	kokila	1	0	1	adam	1	4	5	lauren	1.33333	2	3.33333	3	3	6	kokilla	4	4	8	adam	1	3	4	lauren	2.66667	3.33333	6	1.33333	1.33333	2.66667
F929	933000320046836	9	F	cocaine	NA	NA	NA	NA	NA	NA	NA	NA	NA	NA	NA	NA	NA	NA	NA	NA	NA	NA	NA	NA	NA	NA	NA	NA	NA	NA	NA	NA	NA	NA	NA	NA	NA
F930	933000320047387	9	F	cocaine	2	0	2	kokila	0	0	0	adam	4	4	8	lauren	2	1.33333	3.33333	1	3	4	kokilla	6	2	8	adam	0	4	4	lauren	2.33333	3	5.33333	0.333333	1.66667	2
F931	933000320047397	9	F	naive	0	3	3	kokila	0	3	3	adam	1	2	3	lauren	0.333333	2.66667	3	7	2	9	kokilla	6	4	10	adam	5	2	7	lauren	6	2.66667	8.66667	5.66667	0	5.66667
F932	933000320047159	9	F	naive	4	0	4	kokila	2	0	2	adam	2	1	3	lauren	2.66667	0.333333	3	8	0	8	kokilla	8	0	8	adam	6	0	6	lauren	7.33333	0	7.33333	4.66667	-0.333333	4.33333
F933	933000320047392	9	F	naive	6	0	6	kokila	7	0	7	adam	6	1	7	lauren	6.33333	0.333333	6.66667	3	8	11	kokilla	3	6	9	adam	2	4	6	lauren	2.66667	6	8.66667	-3.66667	5.66667	2
F934	933000320047383	9	F	cocaine	2	3	5	kokila	3	2	5	adam	1	5	6	lauren	2	3.33333	5.33333	NA	NA	NA	NA	NA	NA	NA	NA	NA	NA	NA	NA	NA	NA	NA	NA	NA	NA
F935	933000320047376	9	F	cocaine	4	0	4	kokila	2	0	2	adam	5	2	7	lauren	3.66667	0.666667	4.33333	0	2	2	kokilla	7	1	8	adam	2	1	3	lauren	3	1.33333	4.33333	-0.666667	0.666667	0
F936	933000320047165	9	F	cocaine	0	0	0	kokila	0	0	0	adam	0	2	2	lauren	0	0.666667	0.666667	3	2	5	kokilla	2	0	2	adam	3	1	4	lauren	2.66667	1	3.66667	2.66667	0.333333	3
M951	933000320047341	9	M	cocaine	1	8	9	kokila	5	6	11	adam	1	7	8	lauren	2.33333	7	9.33333	7	1	8	kokilla	11	0	11	adam	9	0	9	lauren	9	0.333333	9.33333	6.66667	-6.66667	0
M952	933000320047332	9	M	cocaine	5	4	9	kokila	5	0	5	adam	3	3	6	lauren	4.33333	2.33333	6.66667	3	3	6	kokilla	4	2	6	adam	5	2	7	lauren	4	2.33333	6.33333	-0.333333	0	-0.333333
M953	933000320047037	9	M	cocaine	2	0	2	kokila	5	0	5	adam	4	0	4	lauren	3.66667	0	3.66667	5	7	12	kokilla	4	10	14	adam	3	6	9	lauren	4	7.66667	11.6667	0.333333	7.66667	8
M954	933000320047045	9	M	cocaine	14	4	18	kokila	15	1	16	adam	14	7	21	lauren	14.3333	4	18.3333	3	7	10	kokilla	6	0	6	adam	1	6	7	lauren	3.33333	4.33333	7.66667	-11	0.333333	-10.6667
M955	933000320047040	9	M	cocaine	0	4	4	kokila	0	0	0	adam	0	3	3	lauren	0	2.33333	2.33333	3	9	12	kokilla	5	12	17	adam	0	10	10	lauren	2.66667	10.3333	13	2.66667	8	10.6667
M956	933000320047340	9	M	cocaine	5	10	15	kokila	7	11	18	adam	5	12	17	lauren	5.66667	11	16.6667	13	5	18	kokilla	9	6	15	adam	9	5	14	lauren	10.3333	5.33333	15.6667	4.66667	-5.66667	-1
M957	933000320047342	9	M	cocaine	5	3	8	kokila	5	2	7	adam	8	3	11	lauren	6	2.66667	8.66667	4	3	7	kokilla	1	2	3	adam	2	1	3	lauren	2.33333	2	4.33333	-3.66667	-0.666667	-4.33333
M958	933000320047329	9	M	cocaine	NA	NA	NA	NA	NA	NA	NA	NA	NA	NA	NA	NA	NA	NA	NA	NA	NA	NA	NA	NA	NA	NA	NA	NA	NA	NA	NA	NA	NA	NA	NA	NA	NA
M959	933000320047576	9	M	cocaine	NA	NA	NA	NA	NA	NA	NA	NA	NA	NA	NA	NA	NA	NA	NA	NA	NA	NA	NA	NA	NA	NA	NA	NA	NA	NA	NA	NA	NA	NA	NA	NA	NA
M960	933000320047582	9	M	cocaine	7	2	9	kokila	6	0	6	adam	6	1	7	lauren	6.33333	1	7.33333	4	3	7	kokilla	8	1	9	adam	1	2	3	lauren	4.33333	2	6.33333	-2	1	-1
M961	933000320046815	9	M	cocaine	2	0	2	kokila	2	0	2	adam	4	0	4	lauren	2.66667	0	2.66667	5	5	10	kokilla	3	4	7	adam	0	7	7	lauren	2.66667	5.33333	8	0	5.33333	5.33333
M962	933000320046801	9	M	cocaine	2	10	12	kokila	1	7	8	adam	1	12	13	lauren	1.33333	9.66667	11	1	7	8	kokilla	4	9	13	adam	0	7	7	lauren	1.66667	7.66667	9.33333	0.333333	-2	-1.66667
M963	933000320047593	9	M	cocaine	2	10	12	kokila	1	12	13	adam	4	9	13	lauren	2.33333	10.3333	12.6667	3	6	9	kokilla	4	3	7	adam	3	2	5	lauren	3.33333	3.66667	7	1	-6.66667	-5.66667
M964	933000320047166	9	M	cocaine	1	2	3	kokila	2	2	4	adam	2	2	4	lauren	1.66667	2	3.66667	4	3	7	kokilla	8	5	13	adam	5	2	7	lauren	5.66667	3.33333	9	4	1.33333	5.33333
M965	933000320046812	9	M	cocaine	0	0	0	kokila	0	0	0	adam	1	0	1	lauren	0.333333	0	0.333333	1	2	3	kokilla	3	2	5	adam	1	3	4	lauren	1.66667	2.33333	4	1.33333	2.33333	3.66667
M966	933000320047600	9	M	cocaine	5	5	10	kokila	6	4	10	adam	6	3	9	lauren	5.66667	4	9.66667	1	6	7	kokilla	1	6	7	adam	0	8	8	lauren	0.666667	6.66667	7.33333	-5	2.66667	-2.33333
M967	933000320046814	9	M	cocaine	3	3	6	kokila	0	3	3	adam	2	2	4	lauren	1.66667	2.66667	4.33333	3	9	12	kokilla	3	15	18	adam	1	10	11	lauren	2.33333	11.3333	13.6667	0.666667	8.66667	9.33333
M968	933000320047581	9	M	cocaine	3	2	5	kokila	2	0	2	adam	1	0	1	lauren	2	0.666667	2.66667	2	7	9	kokilla	5	9	14	adam	1	7	8	lauren	2.66667	7.66667	10.3333	0.666667	7	7.66667
M969	933000320046841	9	M	cocaine	4	10	14	kokila	2	10	12	adam	1	7	8	lauren	2.33333	9	11.3333	0	7	7	kokilla	2	14	16	adam	0	6	6	lauren	0.666667	9	9.66667	-1.66667	0	-1.66667
M970	933000320047171	9	M	cocaine	1	2	3	kokila	1	0	1	adam	1	0	1	lauren	1	0.666667	1.66667	4	0	4	kokilla	9	0	9	adam	2	0	2	lauren	5	0	5	4	-0.666667	3.33333
M971	933000320047162	9	M	cocaine	4	1	5	kokila	5	0	5	adam	2	0	2	lauren	3.66667	0.333333	4	2	0	2	kokilla	1	1	2	adam	0	2	2	lauren	1	1	2	-2.66667	0.666667	-2
M972	933000320046847	9	M	cocaine	3	10	13	kokila	4	12	16	adam	3	11	14	lauren	3.33333	11	14.3333	3	11	14	kokilla	8	4	12	adam	1	8	9	lauren	4	7.66667	11.6667	0.666667	-3.33333	-2.66667
M973	933000320047001	9	M	cocaine	3	10	13	kokila	8	10	18	adam	2	8	10	lauren	4.33333	9.33333	13.6667	0	7	7	kokilla	1	6	7	adam	1	6	7	lauren	0.666667	6.33333	7	-3.66667	-3	-6.66667
M974	933000320046833	9	M	cocaine	0	11	11	kokila	1	16	17	adam	0	12	12	lauren	0.333333	13	13.3333	2	3	5	kokilla	4	6	10	adam	0	7	7	lauren	2	5.33333	7.33333	1.66667	-7.66667	-6
M975	933000320047019	9	M	cocaine	1	7	8	kokila	2	8	10	adam	5	6	11	lauren	2.66667	7	9.66667	1	2	3	kokilla	3	3	6	adam	1	4	5	lauren	1.66667	3	4.66667	-1	-4	-5
M976	933000320047172	9	M	cocaine	6	8	14	kokila	4	4	8	adam	4	8	12	lauren	4.66667	6.66667	11.3333	8	3	11	kokilla	8	2	10	adam	9	3	12	lauren	8.33333	2.66667	11	3.66667	-4	-0.333333
M977	933000320047152	9	M	cocaine	2	2	4	kokila	4	4	8	adam	4	4	8	lauren	3.33333	3.33333	6.66667	1	6	7	kokilla	2	3	5	adam	0	8	8	lauren	1	5.66667	6.66667	-2.33333	2.33333	0
M978	933000320046834	9	M	cocaine	NA	NA	NA	NA	NA	NA	NA	NA	NA	NA	NA	NA	NA	NA	NA	NA	NA	NA	NA	NA	NA	NA	NA	NA	NA	NA	NA	NA	NA	NA	NA	NA	NA
M979	933000320047339	9	M	cocaine	1	6	7	kokila	4	8	12	adam	2	6	8	lauren	2.33333	6.66667	9	2	10	12	kokilla	3	11	14	adam	3	9	12	lauren	2.66667	10	12.6667	0.333333	3.33333	3.66667
M980	933000320047009	9	M	cocaine	6	0	6	kokila	5	0	5	adam	4	0	4	lauren	5	0	5	NA	NA	NA	NA	NA	NA	NA	NA	NA	NA	NA	NA	NA	NA	NA	NA	NA	NA
M981	933000320047386	9	M	naive	7	13	20	kokila	7	15	22	adam	5	8	13	lauren	6.33333	12	18.3333	1	9	10	kokilla	0	11	11	adam	1	11	12	lauren	0.666667	10.3333	11	-5.66667	-1.66667	-7.33333
M982	933000320047160	9	M	naive	1	2	3	kokila	2	2	4	adam	4	2	6	lauren	2.33333	2	4.33333	0	0	0	kokilla	2	0	2	adam	1	0	1	lauren	1	0	1	-1.33333	-2	-3.33333
M983	933000320047005	9	M	naive	5	6	11	kokila	16	7	23	adam	8	7	15	lauren	9.66667	6.66667	16.3333	2	5	7	kokilla	0	16	16	adam	2	6	8	lauren	1.33333	9	10.3333	-8.33333	2.33333	-6
M984	933000320047013	9	M	naive	1	6	7	kokila	7	7	14	adam	1	9	10	lauren	3	7.33333	10.3333	1	7	8	kokilla	1	7	8	adam	0	6	6	lauren	0.666667	6.66667	7.33333	-2.33333	-0.666667	-3
M985	933000320047161	9	M	naive	1	4	5	kokila	4	4	8	adam	1	4	5	lauren	2	4	6	0	1	1	kokilla	0	0	0	adam	0	5	5	lauren	0	2	2	-2	-2	-4
M986	933000320047174	9	M	naive	2	7	9	kokila	3	8	11	adam	3	5	8	lauren	2.66667	6.66667	9.33333	1	4	5	kokilla	0	2	2	adam	2	1	3	lauren	1	2.33333	3.33333	-1.66667	-4.33333	-6
M987	933000320047006	9	M	cocaine	4	9	13	kokila	5	8	13	adam	4	10	14	lauren	4.33333	9	13.3333	7	3	10	kokilla	8	8	16	adam	4	2	6	lauren	6.33333	4.33333	10.6667	2	-4.66667	-2.66667
M988	933000320047164	9	M	cocaine	9	5	14	kokila	13	2	15	adam	7	5	12	lauren	9.66667	4	13.6667	7	6	13	kokilla	7	3	10	adam	6	5	11	lauren	6.66667	4.66667	11.3333	-3	0.666667	-2.33333
F1001	933000320047914	10	F	cocaine	6	6	12	kokila	4	5	9	lani	8	5	13	lauren	6	5.33333	11.3333	1	1	2	kokila	3	0	3	lani	1	0	1	lauren	1.66667	0.333333	2	-4.33333	-5	-9.33333
F1002	933000320047907	10	F	cocaine	7	3	10	kokila	8	3	11	lani	7	1	8	lauren	7.33333	2.33333	9.66667	2	0	2	kokila	1	0	1	lani	1	0	1	lauren	1.33333	0	1.33333	-6	-2.33333	-8.33333
F1003	933000320047853	10	F	cocaine	8	1	9	kokila	10	1	11	lani	5	1	6	lauren	7.66667	1	8.66667	5	4	9	kokila	5	2	7	lani	5	3	8	lauren	5	3	8	-2.66667	2	-0.666667
F1004	933000320047860	10	F	cocaine	10	4	14	kokila	9	2	11	lani	6	3	9	lauren	8.33333	3	11.3333	NA	NA	NA	NA	NA	NA	NA	NA	NA	NA	NA	NA	NA	NA	NA	NA	NA	NA
F1005	933000320047904	10	F	cocaine	10	0	10	kokila	12	0	12	lani	9	0	9	lauren	10.3333	0	10.3333	5	0	5	kokila	7	0	7	lani	5	0	5	lauren	5.66667	0	5.66667	-4.66667	0	-4.66667
F1006	933000320047911	10	F	cocaine	2	2	4	kokila	3	2	5	lani	0	0	0	lauren	1.66667	1.33333	3	NA	NA	NA	NA	NA	NA	NA	NA	NA	NA	NA	NA	NA	NA	NA	NA	NA	NA
F1007	933000320047863	10	F	cocaine	6	8	14	kokila	8	5	13	lani	6	4	10	lauren	6.66667	5.66667	12.3333	1	19	20	kokila	1	15	16	lani	3	21	24	lauren	1.66667	18.3333	20	-5	12.6667	7.66667
F1008	933000320047922	10	F	cocaine	5	0	5	kokila	3	0	3	lani	5	0	5	lauren	4.33333	0	4.33333	NA	NA	NA	NA	NA	NA	NA	NA	NA	NA	NA	NA	NA	NA	NA	NA	NA	NA
F1009	933000320047942	10	F	cocaine	6	0	6	kokila	4	0	4	lani	4	0	4	lauren	4.66667	0	4.66667	1	8	9	kokila	0	4	4	lani	0	6	6	lauren	0.333333	6	6.33333	-4.33333	6	1.66667
F1010	933000320047673	10	F	cocaine	8	1	9	kokila	8	0	8	lani	8	0	8	lauren	8	0.333333	8.33333	12	4	16	kokila	13	1	14	lani	17	3	20	lauren	14	2.66667	16.6667	6	2.33333	8.33333
F1011	933000320047935	10	F	cocaine	5	2	7	kokila	6	1	7	lani	6	2	8	lauren	5.66667	1.66667	7.33333	9	1	10	kokila	9	0	9	lani	7	0	7	lauren	8.33333	0.333333	8.66667	2.66667	-1.33333	1.33333
F1012	933000320047936	10	F	cocaine	1	0	1	kokila	3	0	3	lani	0	0	0	lauren	1.33333	0	1.33333	2	9	11	kokila	1	7	8	lani	5	10	15	lauren	2.66667	8.66667	11.3333	1.33333	8.66667	10
F1013	933000320047949	10	F	cocaine	3	0	3	kokila	2	1	3	lani	1	0	1	lauren	2	0.333333	2.33333	7	0	7	kokila	7	0	7	lani	5	1	6	lauren	6.33333	0.333333	6.66667	4.33333	0	4.33333
F1014	933000320047665	10	F	cocaine	4	0	4	kokila	4	0	4	lani	2	0	2	lauren	3.33333	0	3.33333	5	4	9	kokila	3	1	4	lani	3	4	7	lauren	3.66667	3	6.66667	0.333333	3	3.33333
F1015	933000320047897	10	F	cocaine	9	2	11	kokila	7	2	9	lani	4	2	6	lauren	6.66667	2	8.66667	7	10	17	kokila	3	4	7	lani	5	7	12	lauren	5	7	12	-1.66667	5	3.33333
F1016	933000320047666	10	F	cocaine	0	5	5	kokila	0	4	4	lani	0	4	4	lauren	0	4.33333	4.33333	4	2	6	kokila	3	0	3	lani	4	0	4	lauren	3.66667	0.666667	4.33333	3.66667	-3.66667	0
F1017	933000320047900	10	F	cocaine	4	1	5	kokila	4	2	6	lani	4	1	5	lauren	4	1.33333	5.33333	2	8	10	kokila	3	3	6	lani	2	4	6	lauren	2.33333	5	7.33333	-1.66667	3.66667	2
F1018	933000320047670	10	F	cocaine	2	4	6	kokila	3	5	8	lani	7	4	11	lauren	4	4.33333	8.33333	3	0	3	kokila	4	0	4	lani	3	0	3	lauren	3.33333	0	3.33333	-0.666667	-4.33333	-5
F1019	933000320047887	10	F	cocaine	2	5	7	kokila	4	1	5	lani	3	0	3	lauren	3	2	5	3	0	3	kokila	3	0	3	lani	2	0	2	lauren	2.66667	0	2.66667	-0.333333	-2	-2.33333
F1020	933000320186805	10	F	cocaine	2	0	2	kokila	4	0	4	lani	4	0	4	lauren	3.33333	0	3.33333	5	1	6	kokila	0	0	0	lani	3	0	3	lauren	2.66667	0.333333	3	-0.666667	0.333333	-0.333333
F1021	933000320047899	10	F	cocaine	1	4	5	kokila	1	2	3	lani	0	2	2	lauren	0.666667	2.66667	3.33333	7	4	11	kokila	7	0	7	lani	8	0	8	lauren	7.33333	1.33333	8.66667	6.66667	-1.33333	5.33333
F1022	933000320047884	10	F	cocaine	5	2	7	kokila	5	3	8	lani	4	2	6	lauren	4.66667	2.33333	7	3	6	9	kokila	3	4	7	lani	3	4	7	lauren	3	4.66667	7.66667	-1.66667	2.33333	0.666667
F1023	933000320186839	10	F	cocaine	3	0	3	kokila	2	1	3	lani	0	0	0	lauren	1.66667	0.333333	2	5	1	6	kokila	7	0	7	lani	8	0	8	lauren	6.66667	0.333333	7	5	0	5
F1024	933000320186840	10	F	cocaine	2	3	5	kokila	2	3	5	lani	0	0	0	lauren	1.33333	2	3.33333	NA	NA	NA	NA	NA	NA	NA	NA	NA	NA	NA	NA	NA	NA	NA	NA	NA	NA
F1025	933000320186829	10	F	cocaine	2	1	3	kokila	4	2	6	lani	3	1	4	lauren	3	1.33333	4.33333	5	2	7	kokila	5	0	5	lani	5	2	7	lauren	5	1.33333	6.33333	2	0	2
F1026	933000320047878	10	F	cocaine	1	1	2	kokila	1	1	2	lani	2	1	3	lauren	1.33333	1	2.33333	4	1	5	kokila	1	0	1	lani	1	0	1	lauren	2	0.333333	2.33333	0.666667	-0.666667	0
F1027	933000320186780	10	F	cocaine	5	5	10	kokila	5	5	10	lani	3	7	10	lauren	4.33333	5.66667	10	NA	NA	NA	NA	NA	NA	NA	NA	NA	NA	NA	NA	NA	NA	NA	NA	NA	NA
F1028	933000320186779	10	F	cocaine	5	1	6	kokila	3	1	4	lani	4	0	4	lauren	4	0.666667	4.66667	NA	NA	NA	NA	NA	NA	NA	NA	NA	NA	NA	NA	NA	NA	NA	NA	NA	NA
F1029	933000320047909	10	F	cocaine	2	2	4	kokila	3	2	5	lani	3	1	4	lauren	2.66667	1.66667	4.33333	1	0	1	kokila	1	0	1	lani	1	0	1	lauren	1	0	1	-1.66667	-1.66667	-3.33333
F1030	933000320047859	10	F	cocaine	1	0	1	kokila	2	1	3	lani	1	1	2	lauren	1.33333	0.666667	2	2	0	2	kokila	1	0	1	lani	1	0	1	lauren	1.33333	0	1.33333	0	-0.666667	-0.666667
F1031	933000320047869	10	F	naive	5	3	8	kokila	3	1	4	lani	3	2	5	lauren	3.66667	2	5.66667	2	4	6	kokila	2	1	3	lani	4	1	5	lauren	2.66667	2	4.66667	-1	0	-1
F1032	933000320047870	10	F	naive	2	1	3	kokila	2	1	3	lani	2	0	2	lauren	2	0.666667	2.66667	1	2	3	kokila	0	2	2	lani	1	2	3	lauren	0.666667	2	2.66667	-1.33333	1.33333	0
F1033	933000320047921	10	F	naive	2	10	12	kokila	2	4	6	lani	0	3	3	lauren	1.33333	5.66667	7	3	2	5	kokila	1	0	1	lani	1	0	1	lauren	1.66667	0.666667	2.33333	0.333333	-5	-4.66667
F1034	933000320047915	10	F	naive	3	2	5	kokila	2	1	3	lani	2	2	4	lauren	2.33333	1.66667	4	2	1	3	kokila	2	0	2	lani	3	0	3	lauren	2.33333	0.333333	2.66667	0	-1.33333	-1.33333
F1035	933000320047867	10	F	naive	2	3	5	kokila	1	2	3	lani	2	2	4	lauren	1.66667	2.33333	4	4	0	4	kokila	3	0	3	lani	3	0	3	lauren	3.33333	0	3.33333	1.66667	-2.33333	-0.666667
F1036	933000320047855	10	F	naive	6	1	7	kokila	5	1	6	lani	5	1	6	lauren	5.33333	1	6.33333	0	0	0	kokila	0	0	0	lani	0	0	0	lauren	0	0	0	-5.33333	-1	-6.33333
F1037	933000320047873	10	F	naive	10	5	15	kokila	11	1	12	lani	10	2	12	lauren	10.3333	2.66667	13	1	0	1	kokila	1	0	1	lani	2	0	2	lauren	1.33333	0	1.33333	-9	-2.66667	-11.6667
M1051	933000320047871	10	M	cocaine	7	6	13	kokila	5	3	8	lani	8	3	11	lauren	6.66667	4	10.6667	NA	NA	NA	NA	NA	NA	NA	NA	NA	NA	NA	NA	NA	NA	NA	NA	NA	NA
M1052	933000320047862	10	M	cocaine	4	3	7	kokila	4	2	6	lani	3	2	5	lauren	3.66667	2.33333	6	0	11	11	kokila	1	2	3	lani	1	11	12	lauren	0.666667	8	8.66667	-3	5.66667	2.66667
M1053	933000320047667	10	M	cocaine	5	10	15	kokila	4	2	6	lani	5	6	11	lauren	4.66667	6	10.6667	5	8	13	kokila	2	5	7	lani	6	3	9	lauren	4.33333	5.33333	9.66667	-0.333333	-0.666667	-1
M1054	933000320047864	10	M	cocaine	8	6	14	kokila	5	2	7	lani	5	5	10	lauren	6	4.33333	10.3333	5	5	10	kokila	4	1	5	lani	4	2	6	lauren	4.33333	2.66667	7	-1.66667	-1.66667	-3.33333
M1055	933000320047920	10	M	cocaine	3	9	12	kokila	4	4	8	lani	0	8	8	lauren	2.33333	7	9.33333	1	14	15	kokila	0	5	5	lani	0	13	13	lauren	0.333333	10.6667	11	-2	3.66667	1.66667
M1056	933000320047912	10	M	cocaine	3	14	17	kokila	1	5	6	lani	2	14	16	lauren	2	11	13	2	18	20	kokila	1	11	12	lani	4	17	21	lauren	2.33333	15.3333	17.6667	0.333333	4.33333	4.66667
M1057	933000320047857	10	M	cocaine	3	5	8	kokila	4	3	7	lani	3	4	7	lauren	3.33333	4	7.33333	1	12	13	kokila	3	5	8	lani	3	7	10	lauren	2.33333	8	10.3333	-1	4	3
M1058	933000320047658	10	M	cocaine	5	6	11	kokila	6	2	8	lani	6	5	11	lauren	5.66667	4.33333	10	1	5	6	kokila	0	2	2	lani	2	4	6	lauren	1	3.66667	4.66667	-4.66667	-0.666667	-5.33333
M1059	933000320047888	10	M	cocaine	5	11	16	kokila	4	3	7	lani	2	5	7	lauren	3.66667	6.33333	10	0	7	7	kokila	0	1	1	lani	2	1	3	lauren	0.666667	3	3.66667	-3	-3.33333	-6.33333
M1060	933000320047659	10	M	cocaine	2	8	10	kokila	3	2	5	lani	2	4	6	lauren	2.33333	4.66667	7	NA	NA	NA	NA	NA	NA	NA	NA	NA	NA	NA	NA	NA	NA	NA	NA	NA	NA
M1061	933000320047947	10	M	cocaine	1	2	3	kokila	3	0	3	lani	1	0	1	lauren	1.66667	0.666667	2.33333	0	5	5	kokila	2	3	5	lani	1	5	6	lauren	1	4.33333	5.33333	-0.666667	3.66667	3
M1062	933000320047889	10	M	cocaine	4	2	6	kokila	2	1	3	lani	3	2	5	lauren	3	1.66667	4.66667	4	1	5	kokila	4	0	4	lani	5	0	5	lauren	4.33333	0.333333	4.66667	1.33333	-1.33333	0
M1063	933000320047660	10	M	cocaine	7	8	15	kokila	5	2	7	lani	4	2	6	lauren	5.33333	4	9.33333	5	4	9	kokila	4	2	6	lani	5	3	8	lauren	4.66667	3	7.66667	-0.666667	-1	-1.66667
M1064	933000320047928	10	M	cocaine	3	5	8	kokila	1	3	4	lani	2	2	4	lauren	2	3.33333	5.33333	1	1	2	kokila	3	0	3	lani	3	1	4	lauren	2.33333	0.666667	3	0.333333	-2.66667	-2.33333
M1065	933000320047885	10	M	cocaine	2	6	8	kokila	3	1	4	lani	2	0	2	lauren	2.33333	2.33333	4.66667	3	5	8	kokila	1	1	2	lani	1	4	5	lauren	1.66667	3.33333	5	-0.666667	1	0.333333
M1066	933000320047940	10	M	cocaine	3	4	7	kokila	2	2	4	lani	2	2	4	lauren	2.33333	2.66667	5	4	4	8	kokila	0	3	3	lani	1	0	1	lauren	1.66667	2.33333	4	-0.666667	-0.333333	-1
M1067	933000320047892	10	M	cocaine	3	10	13	kokila	3	1	4	lani	2	7	9	lauren	2.66667	6	8.66667	5	12	17	kokila	2	4	6	lani	2	8	10	lauren	3	8	11	0.333333	2	2.33333
M1068	933000320186803	10	M	cocaine	1	10	11	kokila	4	1	5	lani	1	10	11	lauren	2	7	9	1	10	11	kokila	2	4	6	lani	3	10	13	lauren	2	8	10	0	1	1
M1069	933000320047883	10	M	cocaine	0	4	4	kokila	0	3	3	lani	0	2	2	lauren	0	3	3	1	6	7	kokila	0	4	4	lani	0	6	6	lauren	0.333333	5.33333	5.66667	0.333333	2.33333	2.66667
M1070	933000320186781	10	M	cocaine	1	3	4	kokila	2	1	3	lani	3	1	4	lauren	2	1.66667	3.66667	1	7	8	kokila	2	2	4	lani	5	5	10	lauren	2.66667	4.66667	7.33333	0.666667	3	3.66667
M1071	933000320186811	10	M	cocaine	0	7	7	kokila	2	2	4	lani	0	6	6	lauren	0.666667	5	5.66667	0	19	19	kokila	0	12	12	lani	0	14	14	lauren	0	15	15	-0.666667	10	9.33333
M1072	933000320186832	10	M	cocaine	0	2	2	kokila	1	0	1	lani	0	2	2	lauren	0.333333	1.33333	1.66667	NA	NA	NA	NA	NA	NA	NA	NA	NA	NA	NA	NA	NA	NA	NA	NA	NA	NA
M1073	933000320186831	10	M	cocaine	3	2	5	kokila	3	1	4	lani	4	4	8	lauren	3.33333	2.33333	5.66667	3	22	25	kokila	2	13	15	lani	2	19	21	lauren	2.33333	18	20.3333	-1	15.6667	14.6667
M1074	933000320186827	10	M	cocaine	0	11	11	kokila	2	2	4	lani	0	5	5	lauren	0.666667	6	6.66667	NA	NA	NA	NA	NA	NA	NA	NA	NA	NA	NA	NA	NA	NA	NA	NA	NA	NA
M1075	933000320047880	10	M	cocaine	6	4	10	kokila	3	1	4	lani	4	2	6	lauren	4.33333	2.33333	6.66667	0	12	12	kokila	0	3	3	lani	0	10	10	lauren	0	8.33333	8.33333	-4.33333	6	1.66667
M1076	933000320186802	10	M	cocaine	0	1	1	kokila	3	0	3	lani	0	1	1	lauren	1	0.666667	1.66667	3	10	13	kokila	2	10	12	lani	6	9	15	lauren	3.66667	9.66667	13.3333	2.66667	9	11.6667
M1077	933000320186800	10	M	cocaine	1	4	5	kokila	2	2	4	lani	1	4	5	lauren	1.33333	3.33333	4.66667	1	9	10	kokila	2	6	8	lani	2	10	12	lauren	1.66667	8.33333	10	0.333333	5	5.33333
M1078	933000320186819	10	M	cocaine	1	2	3	kokila	2	1	3	lani	0	0	0	lauren	1	1	2	3	10	13	kokila	2	6	8	lani	2	9	11	lauren	2.33333	8.33333	10.6667	1.33333	7.33333	8.66667
M1079	933000320047950	10	M	cocaine	0	12	12	kokila	1	4	5	lani	0	9	9	lauren	0.333333	8.33333	8.66667	0	7	7	kokila	0	1	1	lani	2	3	5	lauren	0.666667	3.66667	4.33333	0.333333	-4.66667	-4.33333
M1080	933000320047941	10	M	cocaine	3	12	15	kokila	3	3	6	lani	3	6	9	lauren	3	7	10	9	2	11	kokila	7	0	7	lani	8	3	11	lauren	8	1.66667	9.66667	5	-5.33333	-0.333333
M1081	933000320047865	10	M	naive	0	3	3	kokila	0	1	1	lani	0	3	3	lauren	0	2.33333	2.33333	0	0	0	kokila	1	1	2	lani	3	2	5	lauren	1.33333	1	2.33333	1.33333	-1.33333	0
M1082	933000320186801	10	M	naive	2	5	7	kokila	2	1	3	lani	3	2	5	lauren	2.33333	2.66667	5	0	0	0	kokila	0	0	0	lani	0	0	0	lauren	0	0	0	-2.33333	-2.66667	-5
M1083	933000320186828	10	M	naive	5	3	8	kokila	3	0	3	lani	3	2	5	lauren	3.66667	1.66667	5.33333	1	0	1	kokila	0	0	0	lani	0	0	0	lauren	0.333333	0	0.333333	-3.33333	-1.66667	-5
M1084	933000320047654	10	M	naive	2	4	6	kokila	5	1	6	lani	3	2	5	lauren	3.33333	2.33333	5.66667	2	3	5	kokila	1	0	1	lani	2	2	4	lauren	1.66667	1.66667	3.33333	-1.66667	-0.666667	-2.33333
M1085	933000320047651	10	M	naive	1	6	7	kokila	3	1	4	lani	0	5	5	lauren	1.33333	4	5.33333	4	5	9	kokila	4	2	6	lani	4	3	7	lauren	4	3.33333	7.33333	2.66667	-0.666667	2
M1086	933000320047663	10	M	naive	11	1	12	kokila	6	1	7	lani	7	2	9	lauren	8	1.33333	9.33333	10	1	11	kokila	9	1	10	lani	12	1	13	lauren	10.3333	1	11.3333	2.33333	-0.333333	2
F1101	933000320187246	11	F	cocaine	9	2	11	kokila	9	1	10	lani	8	2	10	lauren	8.66667	1.66667	10.3333	NA	NA	NA	NA	NA	NA	NA	NA	NA	NA	NA	NA	NA	NA	NA	NA	NA	NA
F1102	933000320186953	11	F	cocaine	5	3	8	kokila	4	1	5	lani	5	2	7	lauren	4.66667	2	6.66667	NA	NA	NA	NA	NA	NA	NA	NA	NA	NA	NA	NA	NA	NA	NA	NA	NA	NA
F1103	933000320186954	11	F	cocaine	8	14	22	kokila	4	8	12	lani	6	11	17	lauren	6	11	17	NA	NA	NA	NA	NA	NA	NA	NA	NA	NA	NA	NA	NA	NA	NA	NA	NA	NA
F1104	933000320186994	11	F	cocaine	7	3	10	kokila	2	2	4	lani	3	2	5	lauren	4	2.33333	6.33333	NA	NA	NA	NA	NA	NA	NA	NA	NA	NA	NA	NA	NA	NA	NA	NA	NA	NA
F1135	933000320187183	11	F	cocaine	10	6	16	kokila	7	0	7	lani	18	9	27	lauren	11.6667	5	16.6667	NA	NA	NA	NA	NA	NA	NA	NA	NA	NA	NA	NA	NA	NA	NA	NA	NA	NA
F1106	933000320186957	11	F	cocaine	4	4	8	kokila	3	2	5	lani	5	5	10	lauren	4	3.66667	7.66667	NA	NA	NA	NA	NA	NA	NA	NA	NA	NA	NA	NA	NA	NA	NA	NA	NA	NA
F1107	933000320186959	11	F	cocaine	13	2	15	kokila	8	2	10	lani	9	4	13	lauren	10	2.66667	12.6667	NA	NA	NA	NA	NA	NA	NA	NA	NA	NA	NA	NA	NA	NA	NA	NA	NA	NA
F1108	933000320187227	11	F	cocaine	5	8	13	kokila	5	5	10	lani	4	7	11	lauren	4.66667	6.66667	11.3333	NA	NA	NA	NA	NA	NA	NA	NA	NA	NA	NA	NA	NA	NA	NA	NA	NA	NA
F1109	933000320187235	11	F	cocaine	7	2	9	kokila	5	2	7	lani	7	2	9	lauren	6.33333	2	8.33333	NA	NA	NA	NA	NA	NA	NA	NA	NA	NA	NA	NA	NA	NA	NA	NA	NA	NA
F1110	933000320186989	11	F	cocaine	14	0	14	kokila	13	3	16	lani	13	4	17	lauren	13.3333	2.33333	15.6667	NA	NA	NA	NA	NA	NA	NA	NA	NA	NA	NA	NA	NA	NA	NA	NA	NA	NA
F1111	933000320187163	11	F	cocaine	4	17	21	kokila	4	13	17	lani	5	16	21	lauren	4.33333	15.3333	19.6667	NA	NA	NA	NA	NA	NA	NA	NA	NA	NA	NA	NA	NA	NA	NA	NA	NA	NA
F1112	933000320187089	11	F	cocaine	4	11	15	kokila	3	9	12	lani	4	16	20	lauren	3.66667	12	15.6667	NA	NA	NA	NA	NA	NA	NA	NA	NA	NA	NA	NA	NA	NA	NA	NA	NA	NA
F1113	933000320187156	11	F	cocaine	10	3	13	kokila	7	1	8	lani	8	2	10	lauren	8.33333	2	10.3333	NA	NA	NA	NA	NA	NA	NA	NA	NA	NA	NA	NA	NA	NA	NA	NA	NA	NA
F1114	933000320187095	11	F	cocaine	7	7	14	kokila	7	5	12	lani	10	11	21	lauren	8	7.66667	15.6667	NA	NA	NA	NA	NA	NA	NA	NA	NA	NA	NA	NA	NA	NA	NA	NA	NA	NA
F1115	933000320187080	11	F	cocaine	5	5	10	kokila	6	5	11	lani	8	9	17	lauren	6.33333	6.33333	12.6667	NA	NA	NA	NA	NA	NA	NA	NA	NA	NA	NA	NA	NA	NA	NA	NA	NA	NA
F1116	933000320187151	11	F	cocaine	5	2	7	kokila	4	1	5	lani	4	2	6	lauren	4.33333	1.66667	6	NA	NA	NA	NA	NA	NA	NA	NA	NA	NA	NA	NA	NA	NA	NA	NA	NA	NA
F1117	933000320187078	11	F	cocaine	6	17	23	kokila	4	11	15	lani	7	18	25	lauren	5.66667	15.3333	21	NA	NA	NA	NA	NA	NA	NA	NA	NA	NA	NA	NA	NA	NA	NA	NA	NA	NA
F1118	933000320186978	11	F	cocaine	11	6	17	kokila	5	0	5	lani	13	5	18	lauren	9.66667	3.66667	13.3333	NA	NA	NA	NA	NA	NA	NA	NA	NA	NA	NA	NA	NA	NA	NA	NA	NA	NA
F1119	933000320186980	11	F	cocaine	19	4	23	kokila	12	3	15	lani	15	4	19	lauren	15.3333	3.66667	19	NA	NA	NA	NA	NA	NA	NA	NA	NA	NA	NA	NA	NA	NA	NA	NA	NA	NA
F1137	933000320186952	11	F	cocaine	7	2	9	kokila	2	0	2	lani	6	2	8	lauren	5	1.33333	6.33333	NA	NA	NA	NA	NA	NA	NA	NA	NA	NA	NA	NA	NA	NA	NA	NA	NA	NA
F1121	933000320187320	11	F	cocaine	3	8	11	kokila	3	4	7	lani	3	7	10	lauren	3	6.33333	9.33333	NA	NA	NA	NA	NA	NA	NA	NA	NA	NA	NA	NA	NA	NA	NA	NA	NA	NA
F1122	933000320186877	11	F	cocaine	6	5	11	kokila	3	2	5	lani	6	9	15	lauren	5	5.33333	10.3333	NA	NA	NA	NA	NA	NA	NA	NA	NA	NA	NA	NA	NA	NA	NA	NA	NA	NA
F1123	933000320186898	11	F	cocaine	8	6	14	kokila	4	1	5	lani	6	7	13	lauren	6	4.66667	10.6667	NA	NA	NA	NA	NA	NA	NA	NA	NA	NA	NA	NA	NA	NA	NA	NA	NA	NA
F1124	933000320186895	11	F	cocaine	5	8	13	kokila	2	2	4	lani	2	6	8	lauren	3	5.33333	8.33333	NA	NA	NA	NA	NA	NA	NA	NA	NA	NA	NA	NA	NA	NA	NA	NA	NA	NA
F1125	933000320187196	11	F	cocaine	3	14	17	kokila	1	4	5	lani	1	12	13	lauren	1.66667	10	11.6667	NA	NA	NA	NA	NA	NA	NA	NA	NA	NA	NA	NA	NA	NA	NA	NA	NA	NA
F1126	933000320187205	11	F	cocaine	11	3	14	kokila	5	3	8	lani	9	6	15	lauren	8.33333	4	12.3333	NA	NA	NA	NA	NA	NA	NA	NA	NA	NA	NA	NA	NA	NA	NA	NA	NA	NA
F1127	933000320187201	11	F	cocaine	2	3	5	kokila	0	0	0	lani	2	2	4	lauren	1.33333	1.66667	3	NA	NA	NA	NA	NA	NA	NA	NA	NA	NA	NA	NA	NA	NA	NA	NA	NA	NA
F1128	933000320187224	11	F	cocaine	19	5	24	kokila	10	1	11	lani	9	5	14	lauren	12.6667	3.66667	16.3333	NA	NA	NA	NA	NA	NA	NA	NA	NA	NA	NA	NA	NA	NA	NA	NA	NA	NA
F1129	933000320187322	11	F	cocaine	1	14	15	kokila	0	6	6	lani	0	13	13	lauren	0.333333	11	11.3333	NA	NA	NA	NA	NA	NA	NA	NA	NA	NA	NA	NA	NA	NA	NA	NA	NA	NA
F1130	933000320187215	11	F	cocaine	7	4	11	kokila	0	1	1	lani	4	5	9	lauren	3.66667	3.33333	7	NA	NA	NA	NA	NA	NA	NA	NA	NA	NA	NA	NA	NA	NA	NA	NA	NA	NA
F1131	933000320187317	11	F	naive	2	5	7	kokila	3	1	4	lani	1	3	4	lauren	2	3	5	NA	NA	NA	NA	NA	NA	NA	NA	NA	NA	NA	NA	NA	NA	NA	NA	NA	NA
F1132	933000320186963	11	F	naive	8	3	11	kokila	7	0	7	lani	7	3	10	lauren	7.33333	2	9.33333	NA	NA	NA	NA	NA	NA	NA	NA	NA	NA	NA	NA	NA	NA	NA	NA	NA	NA
F1133	933000320187181	11	F	naive	2	12	14	kokila	2	2	4	lani	4	10	14	lauren	2.66667	8	10.6667	NA	NA	NA	NA	NA	NA	NA	NA	NA	NA	NA	NA	NA	NA	NA	NA	NA	NA
F1134	933000320187179	11	F	naive	3	1	4	kokila	3	0	3	lani	4	1	5	lauren	3.33333	0.666667	4	NA	NA	NA	NA	NA	NA	NA	NA	NA	NA	NA	NA	NA	NA	NA	NA	NA	NA
F1136	933000320187312	11	F	naive	7	3	10	kokila	6	1	7	lani	6	6	12	lauren	6.33333	3.33333	9.66667	NA	NA	NA	NA	NA	NA	NA	NA	NA	NA	NA	NA	NA	NA	NA	NA	NA	NA
M1151	933000320186956	11	M	cocaine	8	8	16	kokila	7	4	11	lani	7	7	14	lauren	7.33333	6.33333	13.6667	NA	NA	NA	NA	NA	NA	NA	NA	NA	NA	NA	NA	NA	NA	NA	NA	NA	NA
M1152	933000320186987	11	M	cocaine	5	3	8	kokila	4	2	6	lani	5	4	9	lauren	4.66667	3	7.66667	NA	NA	NA	NA	NA	NA	NA	NA	NA	NA	NA	NA	NA	NA	NA	NA	NA	NA
M1153	933000320186975	11	M	cocaine	6	12	18	kokila	3	8	11	lani	8	12	20	lauren	5.66667	10.6667	16.3333	NA	NA	NA	NA	NA	NA	NA	NA	NA	NA	NA	NA	NA	NA	NA	NA	NA	NA
M1154	933000320187247	11	M	cocaine	4	4	8	kokila	1	0	1	lani	4	5	9	lauren	3	3	6	NA	NA	NA	NA	NA	NA	NA	NA	NA	NA	NA	NA	NA	NA	NA	NA	NA	NA
M1155	933000320187244	11	M	cocaine	2	8	10	kokila	3	6	9	lani	5	11	16	lauren	3.33333	8.33333	11.6667	NA	NA	NA	NA	NA	NA	NA	NA	NA	NA	NA	NA	NA	NA	NA	NA	NA	NA
M1156	933000320186955	11	M	cocaine	4	1	5	kokila	3	0	3	lani	6	1	7	lauren	4.33333	0.666667	5	NA	NA	NA	NA	NA	NA	NA	NA	NA	NA	NA	NA	NA	NA	NA	NA	NA	NA
M1157	933000320187351	11	M	cocaine	3	12	15	kokila	2	7	9	lani	4	11	15	lauren	3	10	13	NA	NA	NA	NA	NA	NA	NA	NA	NA	NA	NA	NA	NA	NA	NA	NA	NA	NA
M1158	933000320186964	11	M	cocaine	2	5	7	kokila	5	2	7	lani	6	3	9	lauren	4.33333	3.33333	7.66667	NA	NA	NA	NA	NA	NA	NA	NA	NA	NA	NA	NA	NA	NA	NA	NA	NA	NA
M1159	933000320187229	11	M	cocaine	0	4	4	kokila	2	2	4	lani	2	2	4	lauren	1.33333	2.66667	4	NA	NA	NA	NA	NA	NA	NA	NA	NA	NA	NA	NA	NA	NA	NA	NA	NA	NA
M1160	933000320186988	11	M	cocaine	3	3	6	kokila	4	2	6	lani	5	2	7	lauren	4	2.33333	6.33333	NA	NA	NA	NA	NA	NA	NA	NA	NA	NA	NA	NA	NA	NA	NA	NA	NA	NA
M1161	933000320187158	11	M	cocaine	1	11	12	kokila	4	7	11	lani	5	10	15	lauren	3.33333	9.33333	12.6667	NA	NA	NA	NA	NA	NA	NA	NA	NA	NA	NA	NA	NA	NA	NA	NA	NA	NA
M1162	933000320187167	11	M	cocaine	3	2	5	kokila	3	3	6	lani	5	3	8	lauren	3.66667	2.66667	6.33333	NA	NA	NA	NA	NA	NA	NA	NA	NA	NA	NA	NA	NA	NA	NA	NA	NA	NA
M1163	933000320187319	11	M	cocaine	5	1	6	kokila	2	1	3	lani	2	2	4	lauren	3	1.33333	4.33333	NA	NA	NA	NA	NA	NA	NA	NA	NA	NA	NA	NA	NA	NA	NA	NA	NA	NA
M1164	933000320187311	11	M	cocaine	2	4	6	kokila	4	2	6	lani	3	5	8	lauren	3	3.66667	6.66667	NA	NA	NA	NA	NA	NA	NA	NA	NA	NA	NA	NA	NA	NA	NA	NA	NA	NA
M1165	933000320187225	11	M	cocaine	2	8	10	kokila	3	8	11	lani	6	9	15	lauren	3.66667	8.33333	12	NA	NA	NA	NA	NA	NA	NA	NA	NA	NA	NA	NA	NA	NA	NA	NA	NA	NA
M1166	933000320186883	11	M	cocaine	3	2	5	kokila	4	2	6	lani	5	2	7	lauren	4	2	6	NA	NA	NA	NA	NA	NA	NA	NA	NA	NA	NA	NA	NA	NA	NA	NA	NA	NA
M1167	933000320187172	11	M	cocaine	1	3	4	kokila	1	2	3	lani	4	3	7	lauren	2	2.66667	4.66667	NA	NA	NA	NA	NA	NA	NA	NA	NA	NA	NA	NA	NA	NA	NA	NA	NA	NA
M1168	933000320187088	11	M	cocaine	1	3	4	kokila	2	3	5	lani	4	5	9	lauren	2.33333	3.66667	6	NA	NA	NA	NA	NA	NA	NA	NA	NA	NA	NA	NA	NA	NA	NA	NA	NA	NA
M1169	933000320187093	11	M	cocaine	1	1	2	kokila	1	0	1	lani	3	1	4	lauren	1.66667	0.666667	2.33333	NA	NA	NA	NA	NA	NA	NA	NA	NA	NA	NA	NA	NA	NA	NA	NA	NA	NA
M1170	933000320187098	11	M	cocaine	1	4	5	kokila	2	3	5	lani	2	4	6	lauren	1.66667	3.66667	5.33333	NA	NA	NA	NA	NA	NA	NA	NA	NA	NA	NA	NA	NA	NA	NA	NA	NA	NA
M1171	933000320187081	11	M	cocaine	3	10	13	kokila	2	11	13	lani	6	10	16	lauren	3.66667	10.3333	14	NA	NA	NA	NA	NA	NA	NA	NA	NA	NA	NA	NA	NA	NA	NA	NA	NA	NA
M1172	933000320187092	11	M	cocaine	2	1	3	kokila	0	0	0	lani	5	2	7	lauren	2.33333	1	3.33333	NA	NA	NA	NA	NA	NA	NA	NA	NA	NA	NA	NA	NA	NA	NA	NA	NA	NA
M1173	933000320187077	11	M	cocaine	8	6	14	kokila	11	3	14	lani	9	10	19	lauren	9.33333	6.33333	15.6667	NA	NA	NA	NA	NA	NA	NA	NA	NA	NA	NA	NA	NA	NA	NA	NA	NA	NA
M1174	933000320187171	11	M	cocaine	1	2	3	kokila	4	0	4	lani	10	1	11	lauren	5	1	6	NA	NA	NA	NA	NA	NA	NA	NA	NA	NA	NA	NA	NA	NA	NA	NA	NA	NA
M1175	933000320186888	11	M	cocaine	2	0	2	kokila	3	1	4	lani	3	1	4	lauren	2.66667	0.666667	3.33333	NA	NA	NA	NA	NA	NA	NA	NA	NA	NA	NA	NA	NA	NA	NA	NA	NA	NA
M1176	933000320186881	11	M	cocaine	0	1	1	kokila	0	1	1	lani	3	2	5	lauren	1	1.33333	2.33333	NA	NA	NA	NA	NA	NA	NA	NA	NA	NA	NA	NA	NA	NA	NA	NA	NA	NA
M1177	933000320187202	11	M	cocaine	3	0	3	kokila	4	1	5	lani	7	2	9	lauren	4.66667	1	5.66667	NA	NA	NA	NA	NA	NA	NA	NA	NA	NA	NA	NA	NA	NA	NA	NA	NA	NA
M1178	933000320187204	11	M	cocaine	5	3	8	kokila	2	2	4	lani	5	4	9	lauren	4	3	7	NA	NA	NA	NA	NA	NA	NA	NA	NA	NA	NA	NA	NA	NA	NA	NA	NA	NA
M1179	933000320186894	11	M	cocaine	6	2	8	kokila	6	2	8	lani	6	2	8	lauren	6	2	8	NA	NA	NA	NA	NA	NA	NA	NA	NA	NA	NA	NA	NA	NA	NA	NA	NA	NA
M1180	933000320187222	11	M	cocaine	3	5	8	kokila	5	4	9	lani	6	4	10	lauren	4.66667	4.33333	9	NA	NA	NA	NA	NA	NA	NA	NA	NA	NA	NA	NA	NA	NA	NA	NA	NA	NA
M1181	933000320187128	11	M	naive	3	2	5	kokila	1	2	3	lani	5	3	8	lauren	3	2.33333	5.33333	NA	NA	NA	NA	NA	NA	NA	NA	NA	NA	NA	NA	NA	NA	NA	NA	NA	NA
M1182	933000320187130	11	M	naive	3	4	7	kokila	5	1	6	lani	5	8	13	lauren	4.33333	4.33333	8.66667	NA	NA	NA	NA	NA	NA	NA	NA	NA	NA	NA	NA	NA	NA	NA	NA	NA	NA
M1183	933000320187180	11	M	naive	4	3	7	kokila	2	3	5	lani	5	3	8	lauren	3.66667	3	6.66667	NA	NA	NA	NA	NA	NA	NA	NA	NA	NA	NA	NA	NA	NA	NA	NA	NA	NA
M1184	933000320187306	11	M	naive	4	13	17	kokila	3	9	12	lani	7	16	23	lauren	4.66667	12.6667	17.3333	NA	NA	NA	NA	NA	NA	NA	NA	NA	NA	NA	NA	NA	NA	NA	NA	NA	NA
M1185	933000320187176	11	M	naive	0	2	2	kokila	0	2	2	lani	0	2	2	lauren	0	2	2	NA	NA	NA	NA	NA	NA	NA	NA	NA	NA	NA	NA	NA	NA	NA	NA	NA	NA
M1186	933000320187318	11	M	naive	0	0	0	kokila	1	0	1	lani	1	2	3	lauren	0.666667	0.666667	1.33333	NA	NA	NA	NA	NA	NA	NA	NA	NA	NA	NA	NA	NA	NA	NA	NA	NA	NA
M1187	933000320187313	11	M	naive	4	6	10	kokila	4	3	7	lani	6	6	12	lauren	4.66667	5	9.66667	NA	NA	NA	NA	NA	NA	NA	NA	NA	NA	NA	NA	NA	NA	NA	NA	NA	NA
M1188	933000320187200	11	M	naive	3	8	11	kokila	1	7	8	lani	3	8	11	lauren	2.33333	7.66667	10	NA	NA	NA	NA	NA	NA	NA	NA	NA	NA	NA	NA	NA	NA	NA	NA	NA	NA
