# Supplementary material for: Automated pipeline for operant behavior phenotyping for high-throughput data management, processing, and visualization
Source: NPP Digit Psychiatry Neurosci. 2025 Oct 24;3:25. doi: 10.1038/s44277-025-00046-9 (PMC12624926; doi:10.1038/s44277-025-00046-9)
Supplement: Supplementary file 9 — Supplemental File 9 [file 44277_2025_46_MOESM9_ESM.xlsx]

## Sheet: Behavior Data
Date				2025-01-27	2025-01-28	2025-01-29	2025-01-30	2025-01-31	2025-02-03	2025-02-04	2025-02-05	2025-02-06	2025-02-07	2025-02-10	2025-02-11	2025-02-12	2025-02-13	2025-02-14	2025-02-18	2025-02-19	2025-02-20	2025-02-21	2025-02-24	2025-02-25	2025-02-26	2025-02-27	2025-03-03	2025-03-04	2025-03-05	2025-03-06	2025-03-10	2025-03-11	2025-03-12
Session Name				SHA01	SHA02	SHA03	SHA04	PR01	LGA01	LGA02	LGA03	LGA04	LGA05	LGA06	LGA07	LGA08	LGA09	LGA10	LGA11	LGA12	LGA13	LGA14	LGA15	PR02	LGA16	TREATMENT01	LGA17	TREATMENT02	LGA18	TREATMENT03	LGA19	TREATMENT04	LGA20
Daily Issues										M2554: Death ;	M2552: Disconnected ;	F2505: Catheter Issue ; F2508: Other ;	F2507: Other ; M2584: Other ; M2564: Other ;					F2513: Empty Syringe ;	M2581: Other ;							M2584: Other ; M2584: Other ;			F2501: Other ;	M2564: Disconnected ;	M2564: Disconnected ;
Notes										M2554: Died, was taken out of operant chamber and threw up blood ;	M2552: Lower tubing was disconnected ;	F2505: Catheter blocked, out of study ; F2508: Gasping for air when flushed ;	F2507: Bleeding a lot from catheter ; M2584: levers did not come out ; M2564: levers did not come out ;					F2513: Drained syringe, normal amount of presses ;	M2581: Bleeding from catheter ;							M2584: Slinky was very tangled ; M2584: Tubing was very tangled ;			F2501: Looked very sick, not very responsive ;	M2564: Tubing snapped at base ;	M2564: Tubing snapped at base, presses look normal ;
Rewards
Rat	RFID	Drug Group	Experiment Group																															Exit Day	Last Good Session	Exit Code	Exit Notes
F2501	933000321074083	Oxycodone	Drug	1	1	1	0	0	2	0	2	0	0	0	2	0	4	1	4	15	48	4	55	0	54	0		0	3	1	49	26	44
F2502	933000321073791	Oxycodone	Drug									0																						2025-01-13	NA	Dead	Died during surgery
F2503	933000321073337	Oxycodone	Drug	1	0	0	0	0	4	2	0	0	2	0	0	0	0	0	0	2	0	0	0	1										2025-02-25	PR01	Brevital Fail	Failed brevital at PR02
F2504	933000321073794	Oxycodone	Drug	3	1	0	1	0	10	24	43	17	38	49	34	23	24	29	26	44	26	10	40	0	21	0		0	30	4	59	1	60
F2505	933000321073809	Oxycodone	Drug	1	1	1	0	0	4	2	2		0																					2025-02-06	LgA01	Other	Catheter not working
F2506	933000321073406	Oxycodone	Drug	0	0	0	0	0	32	19	23	19	16	25	24	15	22	18	29	25	13	17	42	0										2025-02-25	PR01	Brevital Fail	Failed brevital at PR02
F2507	933000321074065	Oxycodone	Drug	3	1	1	3	0	11	4	2	0	1	6	13	5	6	9	23	19	21	25	22	5	45	0		0	52	2	39	3	40
F2508	933000321073126	Oxycodone	Drug	0	0	0	0	0	41	18	14	0	101	57	4	53	4	57	32	19	10	0	35	0	14	0		0	6	2	12	0	46
F2509	933000321073862	Oxycodone	Drug	0	1	0	0	0	6	1	1	1	5	7	0	1	4	23	28	8	7	6	22	0	10	0		0	6	0	17	3	26
F2510	933000321073342	Oxycodone	Naive																															2005-01-13	NA	Dead	Died during surgery
F2511	933000321073156	Oxycodone	Drug	3	2	0	9	6	35	26	46	28	39	56	30	42	55	57	83	68	56	92	115	6	88	15		21	87	21	88	7	98
F2512	933000321074075	Oxycodone	Drug	1	0	1	0	0	38	36	48	60	31	36	22	43	46	60	84	17	37	22	74	0										2025-02-25	PR01	Brevital Fail	Failed brevital at PR02
F2513	933000321073787	Oxycodone	Drug	5	2	0	0	0	7	6	10	12	16	32	33	49	64	36	52	65	43	62	87	2	80	0		18	94	10	56	9	62
F2514	933000321073403	Oxycodone	Drug	3	0	0	1	0	16	13	15	23	28	47	41	25	29	28	37	38	91	66	41	1	73	0		0	91	18	95	0	120
F2515	933000321074040	Oxycodone	Drug	0	0	0	0	0	11	7	52	62	36	77	17	1	78	5	54	7	53	3	52	0	53	0		1	55	0	48	2	52
F2531	933000321073340	Oxycodone	Naive
F2532	933000321073350	Oxycodone	Drug	0	0	0	0	0	0	0	1		0	0	0	0	0	0	0	0	0	0	0	0	0	0		0	0	0	0	0	0
F2533	933000321073792	Oxycodone	Naive
F2534	933000321074047	Oxycodone	Drug	0	0	0	0	0	5	10	5	5	9	21	29	28	42	20	32	46	47	30	32	1										2025-02-25	PR01	Brevital Fail	Failed brevital at PR02
F2535	933000321073352	Oxycodone	Naive
F2536	933000321073810	Oxycodone	Naive
M2551	933000321074062	Oxycodone	Drug																															2025-01-14	NA	Dead	Died during surgery
M2552	933000321073976	Oxycodone	Drug	1	0	0	0	0	35	13	13	33	61	33	25	30	41	66	116	104	44	173	262	9	203	5	190	32	170	30	136	9	101
M2553	933000321073389	Oxycodone	Drug	3	0	0	0	0	14	10	12	29	40	44	45	31	65	22	51	31	35	64	56	8	71	0	67	8	65	0	50	0	30
M2554	933000321073152	Oxycodone	Drug	2	1	0	0	0	22	3													7							0				2025-02-04	PR01	Dead	Taken out of cage, started vomitting blood and died
M2555	933000321073797	Oxycodone	Drug	4	0	0	0	0	23	27	9	4	9	20	11	7	9	2	6	19	9	4	57	2	8	0	13	3	3	0	5	0	0
M2556	933000321074058	Oxycodone	Drug	0	0	0	0	0	1	2	0	17	10	5	7	18	34	24	43	46	32	38	166	0	68	0	39	6	23	9	40	0	30
M2557	933000321073357	Oxycodone	Drug	0	2	2	1	0	21	15	19	18	35	35	60	85	51	70	121	67	102	155	148	7	169	3	193	4	198	25	234	12	83
M2558	933000321073963	Oxycodone	Drug	0	0	0	0	0	7	34	56	57	66	35	55	70	82	118	75	79	97	116	22	21	141	7	111	22	129	28	127	18	65
M2559	933000321074084	Oxycodone	Drug	0	0	1	3	0	7	8	8	13	16	3	7	9	20	17	16	14	15	5	249	1	19	4	21	0	20	0	17	0	24
M2560	933000321073786	Oxycodone	Drug	0	2	5	5	0	14	16	19	19	27	30	84	127	168	108	245	189	151	194	70	0	218	30	212	1	153	0	203	1	174
M2561	933000321073157	Oxycodone	Drug																															2025-01-16	NA	Dead	Died during surgery
M2562	933000321073339	Oxycodone	Drug																															2025-01-16	NA	Dead	Died during surgery
M2563	933000321073967	Oxycodone	Drug	4	3	0	4	0	24	16	31	30	46	53	13	21	15	44	38	13	39	6	28	0	51	8	11	0	14	3	34	0	34
M2564	933000321074036	Oxycodone	Drug	0	0	0	0	0	6	24	89	20	12	33	20	37	20	23	47	37	22	42	21	6	16	2	28	2	23	0	13	0	41
M2565	933000321073864	Oxycodone	Drug	0	0	0	0	0	5	0	0	1	0	2	3	4	3	8	22	17	14	7		0	11	1	18	0	15	0	15	1	13
M2581	933000321073807	Oxycodone	Drug	0	2	1	0	0	11	13	6	13	11	20	28	16	37	22	44	11	19	23	23	2	24	6	37	6	37	8	38	3	41
M2582	933000321073974	Oxycodone	Naive
M2583	933000321073396	Oxycodone	Drug	0	1	2	0	0	11	10	8	6	10	20	19	22	35	32	45	29	87	168	92	11	42	6	49	4	29	0	36	1	30
M2584	933000321074060	Oxycodone	Drug	3	11	1	17	2	28	19	23	37	2	27	52	57	33	68	71	95	104	102	64	9	70	18	75	2	73	0	67	8	84
M2585	933000321074057	Oxycodone	Naive
M2586	933000321074048	Oxycodone	Naive
Active Lever Presses
Rat	RFID	Drug Group	Experiment Group																															Exit Day	Last Good Session	Exit Code	Exit Notes
F2501	933000321074083	Oxycodone	Drug	1	1	1	0	0	2	0	3	0	0	0	3	0	4	1	5	16	71	8	114	0	102	0		0	4	1	110	223	105
F2502	933000321073791	Oxycodone	Drug									0																						2025-01-13	NA	Dead	Died during surgery
F2503	933000321073337	Oxycodone	Drug	1	0	0	0	0	9	3	0	0	2	0	0	0	0	0	0	3	0	0	0	1										2025-02-25	PR01	Brevital Fail	Failed brevital at PR02
F2504	933000321073794	Oxycodone	Drug	6	2	0	2	0	16	29	61	25	64	66	50	36	38	39	35	66	34	11	53	0	29	0		0	47	7	92	3	76
F2505	933000321073809	Oxycodone	Drug	2	2	2	0	0	6	3	3		0																					2025-02-06	LgA01	Other	Catheter not working
F2506	933000321073406	Oxycodone	Drug	0	0	0	0	0	40	34	26	29	21	30	27	20	26	20	31	32	17	22	108	0										2025-02-25	PR01	Brevital Fail	Failed brevital at PR03
F2507	933000321074065	Oxycodone	Drug	5	2	2	5	0	16	4	2	0	1	9	27	7	10	12	71	53	31	45	56	13	63	0		0	92	4	54	5	63
F2508	933000321073126	Oxycodone	Drug	0	0	0	0	0	58	24	18	0	117	86	5	74	4	75	43	22	10	0	43	0	17	0		0	6	2	12	0	60
F2509	933000321073862	Oxycodone	Drug	0	2	0	0	0	6	1	2	1	5	7	0	1	5	23	32	9	7	9	23	0	14	0		0	6	0	18	9	29
F2510	933000321073342	Oxycodone	Naive																															2005-01-13	NA	Dead	Died during surgery
F2511	933000321073156	Oxycodone	Drug	5	2	0	14	16	45	30	52	35	47	70	37	57	65	67	100	80	59	99	128	19	92	72		135	103	130	106	21	140
F2512	933000321074075	Oxycodone	Drug	1	0	1	0	0	49	46	57	73	37	45	28	52	79	92	158	29	59	29	112	0										2025-02-25	PR01	Brevital Fail	Failed brevital at PR05
F2513	933000321073787	Oxycodone	Drug	7	3	0	0	0	9	8	12	16	18	43	42	62	102	62	68	91	48	71	105	2	110	0		102	143	31	84	33	82
F2514	933000321073403	Oxycodone	Drug	3	0	0	1	0	21	13	15	25	37	48	42	29	32	28	40	41	130	84	52	1	78	0		0	157	92	125	0	182
F2515	933000321074040	Oxycodone	Drug	0	0	0	0	0	16	9	72	85	47	113	25	1	92	8	77	8	76	3	73	0	79	0		1	73	0	80	3	70
F2531	933000321073340	Oxycodone	Naive
F2532	933000321073350	Oxycodone	Drug	0	0	0	0	0	0	0	1		0	0	0	0	0	0	0	0	0	0	0	0	0	0		0	0	0	0	0	0
F2533	933000321073792	Oxycodone	Naive
F2534	933000321074047	Oxycodone	Drug	0	0	0	0	0	8	13	6	7	10	24	31	30	53	23	32	50	55	37	36	1										2025-02-25	PR01	Brevital Fail	Failed brevital at PR04
F2535	933000321073352	Oxycodone	Naive
F2536	933000321073810	Oxycodone	Naive
M2551	933000321074062	Oxycodone	Drug																															2025-01-14	NA	Dead	Died during surgery
M2552	933000321073976	Oxycodone	Drug	2	0	0	0	0	60	19	21	94	224	86	47	78	84	146	184	232	87	688	1291	34	1085	13	1586	546	914	430	588	38	497
M2553	933000321073389	Oxycodone	Drug	6	0	0	0	0	24	19	27	52	61	78	91	62	119	47	87	49	75	107	80	26	101	0	112	25	116	0	118	0	48
M2554	933000321073152	Oxycodone	Drug	2	1	0	0	0	27	3													7							0				2025-02-04	PR01	Dead	Taken out of cage, started vomitting blood and died
M2555	933000321073797	Oxycodone	Drug	5	0	0	0	0	28	32	9	5	9	24	11	7	10	2	7	22	11	5	71	3	8	0	15	4	3	0	6	0	0
M2556	933000321074058	Oxycodone	Drug	0	0	0	0	0	1	3	0	19	15	6	7	19	42	27	49	53	37	43	212	0	89	0	55	18	33	31	47	0	35
M2557	933000321073357	Oxycodone	Drug	0	2	4	1	0	59	35	27	29	49	46	78	108	78	103	165	98	149	188	179	21	244	9	315	16	338	204	901	58	153
M2558	933000321073963	Oxycodone	Drug	0	0	0	0	0	11	40	59	58	68	40	58	74	92	140	81	96	112	126	28	147	167	25	141	154	149	261	176	111	98
M2559	933000321074084	Oxycodone	Drug	0	0	3	6	0	10	12	10	20	20	6	9	9	26	20	18	18	17	5	609	1	25	9	25	0	33	0	23	0	31
M2560	933000321073786	Oxycodone	Drug	0	4	10	12	0	16	22	31	31	37	49	148	213	260	156	483	339	282	450	246	0	533	298	605	1	322	0	442	1	428
M2561	933000321073157	Oxycodone	Drug																															2025-01-16	NA	Dead	Died during surgery
M2562	933000321073339	Oxycodone	Drug																															2025-01-16	NA	Dead	Died during surgery
M2563	933000321073967	Oxycodone	Drug	4	3	0	7	0	34	21	46	42	57	68	21	24	19	65	50	13	48	8	32	0	76	24	18	0	15	4	47	0	44
M2564	933000321074036	Oxycodone	Drug	0	0	0	0	0	11	42	438	65	59	67	24	71	46	36	66	56	33	65	23	17	19	3	33	4	27	0	15	0	51
M2565	933000321073864	Oxycodone	Drug	0	0	0	0	0	7	0	0	1	0	2	3	5	3	8	24	17	15	8		0	11	2	20	0	15	0	17	1	13
M2581	933000321073807	Oxycodone	Drug	0	3	1	0	0	14	14	7	20	14	25	36	18	46	46	67	13	25	25	27	4	29	18	45	18	51	29	39	4	48
M2582	933000321073974	Oxycodone	Naive
M2583	933000321073396	Oxycodone	Drug	0	4	5	0	0	13	21	12	8	13	25	25	29	56	47	63	36	347	930	115	57	71	15	97	8	56	0	62	1	72
M2584	933000321074060	Oxycodone	Drug	5	18	3	22	6	43	26	29	47	2	30	75	64	46	86	85	122	145	141	94	31	89	99	82	3	83	0	80	26	91
M2585	933000321074057	Oxycodone	Naive
M2586	933000321074048	Oxycodone	Naive
Inactive Lever Presses
Rat	RFID	Drug Group	Experiment Group																															Exit Day	Last Good Session	Exit Code	Exit Notes
F2501	933000321074083	Oxycodone	Drug	0	0	0	9	0	0	1	8	3	0	0	3	0	11	2	18	5	8	1	3	0	3	0		0	0	0	0	10	7
F2502	933000321073791	Oxycodone	Drug									0																						2025-01-13	NA	Dead	Died during surgery
F2503	933000321073337	Oxycodone	Drug	0	1	0	0	0	2	3	3	3	1	1	0	1	2	1	2	8	0	1	0	1										2025-02-25	PR01	Brevital Fail	Failed brevital at PR02
F2504	933000321073794	Oxycodone	Drug	3	1	0	0	0	8	3	2	9	0	4	4	4	2	0	17	8	11	4	13	1	8	0		0	8	1	5	1	23
F2505	933000321073809	Oxycodone	Drug	0	0	0	0	0	11	9	1		6																					2025-02-06	LgA01	Other	Catheter not working
F2506	933000321073406	Oxycodone	Drug	0	0	0	0	0	1	2	1	0	1	3	1	2	1	2	2	3	2	5	7	0										2025-02-25	PR01	Brevital Fail	Failed brevital at PR03
F2507	933000321074065	Oxycodone	Drug	1	6	2	0	0	7	1	2	0	1	0	3	1	2	0	14	12	8	5	7	0	19	0		0	14	1	11	1	22
F2508	933000321073126	Oxycodone	Drug	0	0	0	0	0	16	6	1	0	6	13	0	7	4	9	5	5	3	1	11	0	0	0		0	3	0	2	0	9
F2509	933000321073862	Oxycodone	Drug	0	0	0	0	0	8	1	3	0	4	4	1	2	6	0	29	4	4	5	13	0	13	0		0	22	0	17	5	23
F2510	933000321073342	Oxycodone	Naive																															2005-01-13	NA	Dead	Died during surgery
F2511	933000321073156	Oxycodone	Drug	4	1	0	9	7	14	8	19	5	14	4	11	10	8	3	6	13	2	5	5	1	6	6		11	4	16	10	5	16
F2512	933000321074075	Oxycodone	Drug	0	0	0	0	0	6	21	15	8	7	5	7	29	14	19	17	6	12	5	8	0										2025-02-25	PR01	Brevital Fail	Failed brevital at PR05
F2513	933000321073787	Oxycodone	Drug	14	3	1	1	0	12	4	21	6	20	8	12	23	36	9	18	39	15	30	32	8	51	0		42	39	5	20	4	21
F2514	933000321073403	Oxycodone	Drug	3	0	0	0	0	2	46	1	7	6	2	0	6	10	14	10	3	12	10	18	0	5	0		2	19	12	8	0	13
F2515	933000321074040	Oxycodone	Drug	0	0	0	0	0	16	3	10	29	13	42	7	4	35	7	21	9	41	4	29	0	31	0		0	22	5	17	0	22
F2531	933000321073340	Oxycodone	Naive
F2532	933000321073350	Oxycodone	Drug	1	0	0	0	0	0	1	1		0	2	0	0	1	0	1	2	0	2	0	0	0	0		0	4	0	0	0	0
F2533	933000321073792	Oxycodone	Naive
F2534	933000321074047	Oxycodone	Drug	0	0	0	0	0	12	1	7	5	5	2	3	2	1	3	4	1	6	10	9	1										2025-02-25	PR01	Brevital Fail	Failed brevital at PR04
F2535	933000321073352	Oxycodone	Naive
F2536	933000321073810	Oxycodone	Naive
M2551	933000321074062	Oxycodone	Drug																															2025-01-14	NA	Dead	Died during surgery
M2552	933000321073976	Oxycodone	Drug	7	1	0	0	0	37	15	12	5	43	31	12	1	12	46	15	2	4	3	31	8	44	0	275	4	2	43	1	8	3
M2553	933000321073389	Oxycodone	Drug	17	0	2	4	0	14	16	41	19	34	47	34	25	54	30	27	12	6	26	19	5	27	3	23	18	48	0	90	5	38
M2554	933000321073152	Oxycodone	Drug	2	0	0	0	0	15	2													1							0				2025-02-04	PR01	Dead	Taken out of cage, started vomitting blood and died
M2555	933000321073797	Oxycodone	Drug	3	0	0	0	0	10	14	5	3	8	11	7	1	5	6	4	13	6	4	4	3	7	0	1	0	4	0	6	0	2
M2556	933000321074058	Oxycodone	Drug	0	0	0	0	0	2	6	3	2	5	1	7	5	4	0	12	2	3	13	5	0	8	0	5	3	3	7	7	0	1
M2557	933000321073357	Oxycodone	Drug	3	0	0	1	2	1	2	2	0	7	2	5	10	3	3	4	6	20	9	12	1	7	5	2	2	4	3	10	0	11
M2558	933000321073963	Oxycodone	Drug	1	2	3	5	0	96	23	22	11	21	10	6	25	22	10	4	18	62	27	3	25	16	1	16	23	15	45	14	20	37
M2559	933000321074084	Oxycodone	Drug	0	0	0	2	0	6	3	5	3	5	1	5	1	3	3	4	0	0	0	4	0	2	1	4	0	8	0	6	0	4
M2560	933000321073786	Oxycodone	Drug	0	0	1	6	0	23	16	11	6	8	3	11	5	4	3	5	2	11	9	24	0	2	5	4	1	4	0	7	3	2
M2561	933000321073157	Oxycodone	Drug																															2025-01-16	NA	Dead	Died during surgery
M2562	933000321073339	Oxycodone	Drug																															2025-01-16	NA	Dead	Died during surgery
M2563	933000321073967	Oxycodone	Drug	4	0	0	8	0	22	10	9	12	6	7	23	9	3	6	8	7	10	4	8	0	14	6	13	0	7	6	3	0	7
M2564	933000321074036	Oxycodone	Drug	0	2	0	0	0	6	6	5	15	3	29	58	12	19	12	9	14	7	2	2	4	9	0	5	0	11	0	9	0	8
M2565	933000321073864	Oxycodone	Drug	0	0	0	0	0	1	0	1	2	3	4	4	0	2	3	6	3	1	3		0	5	0	3	0	11	0	2	0	1
M2581	933000321073807	Oxycodone	Drug	2	0	0	0	0	26	14	10	1	11	5	15	5	2	6	10	3	1	19	20	6	33	9	27	4	25	7	28	2	29
M2582	933000321073974	Oxycodone	Naive
M2583	933000321073396	Oxycodone	Drug	0	0	0	3	0	3	3	2	3	12	3	7	8	5	8	1	10	15	3	8	6	19	1	15	0	7	0	12	0	9
M2584	933000321074060	Oxycodone	Drug	0	0	0	0	0	7	8	11	2	0	3	3	7	13	8	8	5	7	11	15	4	1	3	3	0	5	0	2	5	6
M2585	933000321074057	Oxycodone	Naive
M2586	933000321074048	Oxycodone	Naive
breakpoint
Rat	RFID	Drug Group	Experiment Group																															Exit Day	Last Good Session	Exit Code	Exit Notes
F2501	933000321074083	Oxycodone	Drug					0																0		0		0		1		17
F2502	933000321073791	Oxycodone	Drug																															2025-01-13	NA	Dead	Died during surgery
F2503	933000321073337	Oxycodone	Drug					0																1										2025-02-25	PR01	Brevital Fail	Failed brevital at PR02
F2504	933000321073794	Oxycodone	Drug					0																0		0		0		2		1
F2505	933000321073809	Oxycodone	Drug					0																										2025-02-06	LgA01	Other	Catheter not working
F2506	933000321073406	Oxycodone	Drug					0																0										2025-02-25	PR01	Brevital Fail	Failed brevital at PR03
F2507	933000321074065	Oxycodone	Drug					0																3		0		0		2		2
F2508	933000321073126	Oxycodone	Drug					0																0		0		0		1		0
F2509	933000321073862	Oxycodone	Drug					0																0		0		0		0		2
F2510	933000321073342	Oxycodone	Naive																															2005-01-13	NA	Dead	Died during surgery
F2511	933000321073156	Oxycodone	Drug					4																4		8		12		12		4
F2512	933000321074075	Oxycodone	Drug					0																0										2025-02-25	PR01	Brevital Fail	Failed brevital at PR05
F2513	933000321073787	Oxycodone	Drug					0																1		0		10		6		5
F2514	933000321073403	Oxycodone	Drug					0																1		0		0		10		0
F2515	933000321074040	Oxycodone	Drug					0																0		0		1		0		2
F2531	933000321073340	Oxycodone	Naive
F2532	933000321073350	Oxycodone	Drug					0																0		0		0		0		0
F2533	933000321073792	Oxycodone	Naive
F2534	933000321074047	Oxycodone	Drug					0																1										2025-02-25	PR01	Brevital Fail	Failed brevital at PR04
F2535	933000321073352	Oxycodone	Naive
F2536	933000321073810	Oxycodone	Naive
M2551	933000321074062	Oxycodone	Drug																															2025-01-14	NA	Dead	Died during surgery
M2552	933000321073976	Oxycodone	Drug					0																5		3		23		21		5
M2553	933000321073389	Oxycodone	Drug					0																5		0		4		0		0
M2554	933000321073152	Oxycodone	Drug					0																						0				2025-02-04	PR01	Dead	Taken out of cage, started vomitting blood and died
M2555	933000321073797	Oxycodone	Drug					0																2		0		2		0		0
M2556	933000321074058	Oxycodone	Drug					0																0		0		4		5		0
M2557	933000321073357	Oxycodone	Drug					0																4		2		3		16		7
M2558	933000321073963	Oxycodone	Drug					0																12		4		13		19		10
M2559	933000321074084	Oxycodone	Drug					0																1		3		0		0		0
M2560	933000321073786	Oxycodone	Drug					0																0		21		1		0		1
M2561	933000321073157	Oxycodone	Drug																															2025-01-16	NA	Dead	Died during surgery
M2562	933000321073339	Oxycodone	Drug																															2025-01-16	NA	Dead	Died during surgery
M2563	933000321073967	Oxycodone	Drug					0																0		5		0		2		0
M2564	933000321074036	Oxycodone	Drug					0																3		2		2		0		0
M2565	933000321073864	Oxycodone	Drug					0																0		1		0		0		1
M2581	933000321073807	Oxycodone	Drug					0																2		4		4		5		2
M2582	933000321073974	Oxycodone	Naive
M2583	933000321073396	Oxycodone	Drug					0																6		4		2		0		1
M2584	933000321074060	Oxycodone	Drug					2																5		10		2		0		5
M2585	933000321074057	Oxycodone	Naive
M2586	933000321074048	Oxycodone	Naive
